# Supplementary material for: Tyroviruses are a new group of temperate phages that infect Bacillus species in soil environments worldwide
Source: BMC Genomics. 2022 Nov 28;23:777. doi: 10.1186/s12864-022-09023-4 (PMC9703825; doi:10.1186/s12864-022-09023-4)
Supplement: Supplementary file 1 — Additional file 1: Supplementary Table 1. Thrax phage host range on virulent (capsulated) B. anthracis strains. Supplementary Table 2. VIRIDIC intergenomic similarity raw data. Supplementary Table 3. vConTACT2 viral cluster raw data. Supplementary Table 4. Tyrovirus core proteome list. Supplementary Table 5. Bacillus phage Thrax1 genome annotations. Supplementary Table 6. Bacillus phage Thrax2 genome annotations. Supplementary Table 7. Bacillus phage Thrax3 genome annotations. Supplementary Table 8. Bacillus phage Thrax4 genome annotations. Supplementary Table 9. Bacillus phage Thrax5 genome annotations. Supplementary Table 10. attP site sequence conservation across Tyroviruses. Supplementary Table 11. Thrax1-resistant B. anthracis Sterne strain raw mutation data. Supplementary Table 12. ClustalW protein sequence similarity matrices and average calculations. [file 12864_2022_9023_MOESM1_ESM.xlsx]

## Sheet: Supplementary Table 1
Supplementary Table 1: Thrax phage host range on virulent (capsulated) B. anthracis strains.
Phage	B. anthracis strain
	C1A1-29	C1A1-32	C1A1-35	C1A1-41	C1A153	NSW2005	QLD2002	VIC1997	VIC2008
Thrax1	+	+	+	+	+	+	+	+	+
Thrax2	-	-	-	+	+	+	+	+	+
Thrax3	+	-	-	+	-	-	-	-	-
Thrax4	NT	NT	NT	NT	NT	NT	NT	NT	NT
Thrax5	-	-	+	+	+	-	+	-	-
+, lysis; -, no lysis; NT, not tested

## Sheet: Supplementary Table 2
Supplementary Table 2: VIRIDIC percentage intergenomic similarity raw data.
	Tyrovirus
	pW2	Sophrita	Thrax5	Tyro1	Chewbecca	MrDarsey	Skywalker	Diildio	Thrax4	Izhevsk	Tsamsa	Nate	Thrax2	PBC2	Thrax1	Thrax3	Kirov	Tyro2	Tyro3	Tyro6	Tyro7	FADO	PJN02	Tyro4	136	Tyro5
pW2	100	76.811	72.283	67.601	58.129	58.69	58.413	57.519	57.624	58.214	58.918	55.099	56.471	35.238	35.649	34.714	38.465	36.474	38.067	18.083	17.619	22.86	22.784	19.625	23.392	22.859
Sophrita	76.811	100	70.301	65.029	54.966	54.509	54.09	53.221	53.972	54.486	54.44	57.603	59.106	38.564	38.776	37.075	35.456	33.533	35.303	16.771	16.72	21.272	21.27	17.934	22.519	22.349
Thrax5	72.283	70.301	100	70.58	59.549	58.962	57.937	57.632	58.353	57.913	59.029	55.079	56.875	36.064	36.539	34.957	39.003	36.989	38.752	18.01	18.007	23.342	22.945	19.999	23.669	23.747
Tyro1	67.601	65.029	70.58	100	56.632	55.99	55.52	55.342	55.104	55.208	56.336	52.641	52.162	32.657	34.093	33.041	36.569	35.357	36.913	15.966	15.656	21.021	20.92	16.834	22.23	21.754
Chewbecca	58.129	54.966	59.549	56.632	100	90.378	90.135	80.211	79.863	79.483	80.862	65.657	65.258	41.101	40.716	39.65	43.657	42.663	45.242	17.385	17.513	22.976	23.068	18.552	25.527	23.074
MrDarsey	58.69	54.509	58.962	55.99	90.378	100	93.458	80.557	81.208	80.74	81.397	66.03	65.783	40.991	39.994	39.239	43.582	42.152	44.753	16.971	17.027	22.568	22.954	18.553	25.984	23.111
Skywalker	58.413	54.09	57.937	55.52	90.135	93.458	100	79.262	79.427	79.906	79.811	64.924	64.482	39.454	40.153	39.941	42.966	41.885	44.706	17.535	17.64	23.753	23.672	18.697	26.122	23.287
Diildio	57.519	53.221	57.632	55.342	80.211	80.557	79.262	100	90.374	85.129	86.779	65.51	65.908	40.026	40.184	38.878	44.009	41.969	44.462	16.735	16.73	22.711	22.509	18.414	25.129	22.378
Thrax4	57.624	53.972	58.353	55.104	79.863	81.208	79.427	90.374	100	86.341	87.894	66.216	66.986	40.153	40.286	39.123	44.839	42.025	44.426	16.194	16.406	22.499	22.803	18.517	25.597	21.685
Izhevsk	58.214	54.486	57.913	55.208	79.483	80.74	79.906	85.129	86.341	100	87.71	65.208	65.726	40.07	39.599	38.868	44.031	42.188	44.744	16.767	16.769	22.615	22.322	18.029	25.852	21.906
Tsamsa	58.918	54.44	59.029	56.336	80.862	81.397	79.811	86.779	87.894	87.71	100	66.647	67.233	40.053	40.589	39.428	44.307	42.743	45.257	17.172	17.294	23.042	22.818	18.408	25.044	21.419
Nate	55.099	57.603	55.079	52.641	65.657	66.03	64.924	65.51	66.216	65.208	66.647	100	76.925	42.732	44.159	43.31	41.344	40.054	41.521	17.867	17.951	20.918	20.2	17.946	25.361	21.943
Thrax2	56.471	59.106	56.875	52.162	65.258	65.783	64.482	65.908	66.986	65.726	67.233	76.925	100	45.234	44.159	43.364	40.558	39.769	41.487	17.388	17.691	22.293	22.236	17.774	24.876	22.665
PBC2	35.238	38.564	36.064	32.657	41.101	40.991	39.454	40.026	40.153	40.07	40.053	42.732	45.234	100	72.759	71.62	58.369	51.298	57.519	19.083	18.757	24.898	24.515	18.272	28.06	22.674
Thrax1	35.649	38.776	36.539	34.093	40.716	39.994	40.153	40.184	40.286	39.599	40.589	44.159	44.159	72.759	100	86.337	63.967	58.321	63.718	20.89	20.263	25.291	24.732	18.064	29.323	23.153
Thrax3	34.714	37.075	34.957	33.041	39.65	39.239	39.941	38.878	39.123	38.868	39.428	43.31	43.364	71.62	86.337	100	62.714	57.431	63.225	20.297	19.742	25.369	24.8	18.533	29.201	23.414
Kirov	38.465	35.456	39.003	36.569	43.657	43.582	42.966	44.009	44.839	44.031	44.307	41.344	40.558	58.369	63.967	62.714	100	70.386	78.621	20.442	19.62	24.153	24.22	18.802	28.028	22.668
Tyro2	36.474	33.533	36.989	35.357	42.663	42.152	41.885	41.969	42.025	42.188	42.743	40.054	39.769	51.298	58.321	57.431	70.386	100	89.758	17.358	17.567	22.759	22.935	16.744	25.163	21.901
Tyro3	38.067	35.303	38.752	36.913	45.242	44.753	44.706	44.462	44.426	44.744	45.257	41.521	41.487	57.519	63.718	63.225	78.621	89.758	100	20.038	19.529	25.298	25.245	19.052	28.789	23.572
Tyro6	18.083	16.771	18.01	15.966	17.385	16.971	17.535	16.735	16.194	16.767	17.172	17.867	17.388	19.083	20.89	20.297	20.442	17.358	20.038	100	94.937	35.694	35.129	21.33	23.852	22.698
Tyro7	17.619	16.72	18.007	15.656	17.513	17.027	17.64	16.73	16.406	16.769	17.294	17.951	17.691	18.757	20.263	19.742	19.62	17.567	19.529	94.937	100	35.903	35.704	20.756	23.18	22.945
FADO	22.86	21.272	23.342	21.021	22.976	22.568	23.753	22.711	22.499	22.615	23.042	20.918	22.293	24.898	25.291	25.369	24.153	22.759	25.298	35.694	35.903	100	89.172	24.738	28.427	26.097
PJN02	22.784	21.27	22.945	20.92	23.068	22.954	23.672	22.509	22.803	22.322	22.818	20.2	22.236	24.515	24.732	24.8	24.22	22.935	25.245	35.129	35.704	89.172	100	24.124	28.028	25.989
Tyro4	19.625	17.934	19.999	16.834	18.552	18.553	18.697	18.414	18.517	18.029	18.408	17.946	17.774	18.272	18.064	18.533	18.802	16.744	19.052	21.33	20.756	24.738	24.124	100	24.149	23.359
136	23.392	22.519	23.669	22.23	25.527	25.984	26.122	25.129	25.597	25.852	25.044	25.361	24.876	28.06	29.323	29.201	28.028	25.163	28.789	23.852	23.18	28.427	28.028	24.149	100	31.572
Tyro5	22.859	22.349	23.747	21.754	23.074	23.111	23.287	22.378	21.685	21.906	21.419	21.943	22.665	22.674	23.153	23.414	22.668	21.901	23.572	22.698	22.945	26.097	25.989	23.359	31.572	100
	Yellow and green shading represent lowest and highest percentage intergenomic similarity, respectively.

## Sheet: Supplementary Table 3
Supplementary Table 3: vConTACT2 viral cluster raw data.
Accession #	Phage	Host genus		Viral cluster (VC)	Sub-VC	# phages in sub-VC	Sub-VC members
MT601273	Bacillus phage vB_BsuS-Goe12	Bacillus		167	0	2	MT601273,MT601274
MT601272	Bacillus phage vB_BsuS-Goe11	Bacillus		167	1	2	MT601272,OL580764
KY030782	Bacillus phage phi3T	Bacillus		167	2	5	KY030782,MT366945,MT366946,MT366947,MT366948
AF020713	Bacillus virus SPbeta	Bacillus		167	3	1	AF020713
AP008983	Clostridium phage c-st	Clostridium		170	1	1	AP008983
HM029250	Lactococcus phage 949	Lactococcus		295	0	14	HM029250,KF926093,KM677185,KY554768,KY554769,KY554770,KY554771,KY554772,KY554773,KY554774,KY554775,KY554776,KY554777,MN552145
KY554777	Lactococcus phage LW81	Lactococcus		295	0	14	HM029250,KF926093,KM677185,KY554768,KY554769,KY554770,KY554771,KY554772,KY554773,KY554774,KY554775,KY554776,KY554777,MN552145
KY554771	Lactococcus phage AM4	Lactococcus		295	0	14	HM029250,KF926093,KM677185,KY554768,KY554769,KY554770,KY554771,KY554772,KY554773,KY554774,KY554775,KY554776,KY554777,MN552145
KY554768	Lactococcus phage AM1	Lactococcus		295	0	14	HM029250,KF926093,KM677185,KY554768,KY554769,KY554770,KY554771,KY554772,KY554773,KY554774,KY554775,KY554776,KY554777,MN552145
KM677185	Lactococcus phage WRP3	Lactococcus		295	0	14	HM029250,KF926093,KM677185,KY554768,KY554769,KY554770,KY554771,KY554772,KY554773,KY554774,KY554775,KY554776,KY554777,MN552145
MN552145	Lactococcus phage P1048	Lactococcus		295	0	14	HM029250,KF926093,KM677185,KY554768,KY554769,KY554770,KY554771,KY554772,KY554773,KY554774,KY554775,KY554776,KY554777,MN552145
KF926093	Lactococcus phage phiL47	Lactococcus		295	0	14	HM029250,KF926093,KM677185,KY554768,KY554769,KY554770,KY554771,KY554772,KY554773,KY554774,KY554775,KY554776,KY554777,MN552145
Ga0193600_1000024	Tyro6	Bacillus		331	0	2	Ga0193606_1000028,Ga0193600_1000024
Ga0193606_1000028	Tyro7	Bacillus		331	0	2	Ga0193606_1000028,Ga0193600_1000024
OK499972	Chewbecca	Bacillus		331	1	3	OK499994,OK499987,OK499972
OK499987	MrDarsey	Bacillus		331	1	3	OK499994,OK499987,OK499972
OK499994	Skywalker	Bacillus		331	1	3	OK499994,OK499987,OK499972
DIILDIO	Diildio	Bacillus		331	2	4	MT254578,KC481682,ON548420,DIILDIO
MT254578	Izhevsk	Bacillus		331	2	4	MT254578,KC481682,ON548420,DIILDIO
ON548420	Thrax4	Bacillus		331	2	4	MT254578,KC481682,ON548420,DIILDIO
KC481682	Tsamsa	Bacillus		331	2	4	MT254578,KC481682,ON548420,DIILDIO
OK499992	Nate	Bacillus		331	3	1	OK499992
ON548418	Thrax2	Bacillus		331	4	1	ON548418
MH884508	136	Bacillus		331	5	1	MH884508
Ga0307505_1000004	Tyro4	Bacillus		331	6	1	Ga0307505_1000004
Ga0207865_100044	Tyro5	Bacillus		331	7	1	Ga0207865_100044
OM634653	PJN02	Bacillus		331	8	2	OM634653,OM236516
OM236516	FADO	Bacillus		331	8	2	OM634653,OM236516
MW084976	Kirov	Bacillus		331	9	1	MW084976
Ga0058696_1000002	Tyro2	Bacillus		331	10	2	Ga0058696_1000002,Ga0209463_1000009
Ga0209463_1000009	Tyro3	Bacillus		331	10	2	Ga0058696_1000002,Ga0209463_1000009
KT070867	PBC2	Bacillus		331	11	1	KT070867
ON548417	Thrax1	Bacillus		331	12	2	ON548417,ON548419
ON548419	Thrax3	Bacillus		331	12	2	ON548417,ON548419
ON548421	Thrax5	Bacillus		331	13	1	ON548421
Ga0207655_1000119	Tyro1	Bacillus		331	14	1	Ga0207655_1000119
OK499991	Sophrita	Bacillus		331	15	1	OK499991
MK288021	pW2	Bacillus		331	16	1	MK288021
KC595511	Bacillus phage Basilisk	Bacillus		846	0	8	KC595511,KT070866,MG967616,MG967617,MG967618,MK288022,MW392801,MW392802
KP144388	Geobacillus virus E3	Geobacillus		NIL
KT151959	Brevibacillus phage Sundance	Brevibacillus		NIL
JN638751	Bacillus phage G	Lactococcus		NIL
MT325768	Psychrobacillus phage Perkons	Psychrobacillus		NIL

## Sheet: Supplementary Table 4
Supplementary Table 4: Tyrovirus core proteome list.
	Protein	Gene coordinates in Thrax1		Gene size (nt)	Protein (aa)		Category
1	hypothetical protein	3183	3917	735	244		Hypothetical
2	ParM family protein	6548	7384	837	278		DNA replication & repair
3	hypothetical protein	7371	7694	324	107		Hypothetical
4	hypothetical protein	8258	8740	483	160		Hypothetical
5	M23 family metallopeptidase	8753	9448	696	231		Unknown function
6	hypothetical protein	9473	9625	153	50		Hypothetical
7	type IV secretory system conjugative DNA transfer family protein	9626	12433	2808	935		DNA replication & repair
8	replication-relaxation family protein	12481	13242	762	253		DNA replication & repair
9	site-specific tyrosine recombinase	13458	14474	1017	338		Recombination
10	replication initiator	15346	16182	837	278		DNA replication & repair
11	transcriptional regulator	16373	16795	423	140		Unknown function
12	hypothetical protein	17207	17503	297	98		Hypothetical
13	DNA-binding protein HU	17517	17816	300	99		Unknown function
14	ribonuclease YlaK	17838	19055	1218	405		Nucleotide metabolism
15	terminase small subunit	27304	28206	903	300		DNA packaging
16	terminase large subunit	28184	29878	1695	564		DNA packaging
17	portal protein	29893	31404	1512	503		Capsid head
18	prohead protease	31422	32816	1395	464		Capsid head
19	capsid stabilizing protein	32844	33347	504	167		Capsid head
20	major capsid protein	33378	34436	1059	352		Capsid head
21	hypothetical protein	34529	35233	705	234		Hypothetical
22	hypothetical protein	35245	35706	462	153		Hypothetical
23	hypothetical protein	35703	36020	318	105		Hypothetical
24	head closure protein	36023	36781	759	252		Capsid head
25	tail completion protein	36781	37278	498	165		Capsid tail
26	hypothetical protein	37285	38136	852	283		Hypothetical
27	major tail protein	38169	38921	753	250		Capsid tail
28	hypothetical protein	39095	39607	513	170		Hypothetical
29	neck protein	39585	40058	474	157		Capsid tail
30	site-specific tyrosine recombinase	40074	41051	978	325		Recombination
31	tape measure protein	41128	50250	9123	3040		Capsid tail
32	distal tail protein	50289	51056	768	255		Capsid tail
33	tail endopeptidase	51145	53805	2661	886		Capsid tail
34	hypothetical protein	53830	55563	1734	577		Hypothetical
35	tail fiber	55696	61374	5679	1892		Capsid tail
36	hypothetical protein	64515	64838	324	107		Hypothetical
37	holin	64910	65245	336	111		Host cell lysis
38	holliday junction resolvase	69570	70154	585	194		Recombination
39	DNA polymerase III alpha subunit	70495	73836	3342	1113		DNA replication & repair
40	hypothetical protein	73850	74320	471	156		Hypothetical
41	thymidine kinase	74401	75015	615	204		Nucleotide metabolism
42	5'-nucleotidase	75015	75581	567	188		Nucleotide metabolism
43	ATP-dependent ClpP protease	75653	76240	588	195		Unknown function
44	dihydrofolate reductase	76265	76804	540	179		Nucleotide metabolism
45	DNA-binding protein	77708	78202	495	164		Unknown function
46	DNA ligase	85462	86763	1302	433		DNA replication & repair
47	ATP-dependent ClpP protease	86781	87386	606	201		Unknown function
48	polynucleotide kinase	87712	88707	996	331		DNA replication & repair
49	peptidase S8 family protein	90289	91149	861	286		Unknown function
50	hypothetical protein	97320	97646	327	108		Hypothetical
51	dUTP diphosphatase	97987	98802	816	271		Nucleotide metabolism
52	ribonucleoside-diphosphate reductase alpha subunit	100716	102803	2088	695		Nucleotide metabolism
53	DNA gyrase subunit A	105531	107672	2142	713		DNA replication & repair
54	DNA gyrase subunit B	107718	109682	1965	654		DNA replication & repair
55	single-stranded-DNA-specific exonuclease RecJ	121328	123019	1692	563		Recombination
56	antitoxin	123000	123404	405	134		Unknown function
57	DNA primase	124371	125483	1113	370		DNA replication & repair
58	replicative DNA helicase	125494	127029	1536	511		DNA replication & repair
59	hypothetical protein	127045	127653	609	202		Hypothetical
60	3D domain family protein	128338	129108	771	256		Unknown function
61	p-loop-containing nucleoside triphosphate hydrolase	129182	130276	1095	364		Nucleotide metabolism
62	single-stranded DNA binding protein	130422	131567	1146	381		DNA replication & repair
63	hypothetical protein	131691	132068	378	125		Hypothetical
64	transcriptional regulator	132195	132461	267	88		Unknown function
65	site-specific tyrosine recombinase	132478	133476	999	332		Recombination
66	hypothetical protein	135393	135725	333	110		Hypothetical
67	hypothetical protein	156205	156393	189	62		Hypothetical

## Sheet: Supplementary Table 5
Supplementary Table 5: Bacillus phage Thrax1 genome annotations.
	Bacillus phage vB_BanS_Thrax1
gp	product	Type	Min	Max	Length (nt)	Length (aa)	Direction		NCBI CDD				Virfam			Hhpred
									Name	Accession	E-Value		Name	Detection method		Hit	Name	Probability	E-value	Score
1	hypothetical protein	CDS	603	950	348	115	reverse
2	hypothetical protein	CDS	965	1165	201	66	reverse
3	hypothetical protein	CDS	1152	1532	381	126	reverse
4	hypothetical protein	CDS	1572	1979	408	135	reverse
5	hypothetical protein	CDS	1972	2187	216	71	reverse
6	hypothetical protein	CDS	2187	2567	381	126	reverse		Phage_gp49_66 superfamily	cl10351	3.7274e-15
7	hypothetical protein	CDS	2569	2808	240	79	reverse
8	hypothetical protein	CDS	2858	3130	273	90	reverse
9	hypothetical protein	CDS	3183	3917	735	244	reverse
10	RecD-like DNA helicase	CDS	4038	6317	2280	759	reverse		recD_rel superfamily	cl36909	3.50201e-98
11	ParM family protein	CDS	6548	7384	837	278	forward		NBD_sugar-kinase_HSP70_actin superfamily	cl17037	8.33469e-22
12	hypothetical protein	CDS	7371	7694	324	107	forward
13	hypothetical protein	CDS	7841	8047	207	68	forward
14	hypothetical protein	CDS	8258	8740	483	160	forward
15	M23 family metallopeptidase	CDS	8753	9448	696	231	forward		NlpD	COG0739	2.98716e-17
16	hypothetical protein	CDS	9473	9625	153	50	forward
17	type IV secretory system conjugative DNA transfer family protein	CDS	9626	12433	2808	935	forward		P-loop_NTPase superfamily	cl38936	0.00152181
18	replication-relaxation family protein	CDS	12481	13242	762	253	forward		Replic_Relax superfamily	cl23910	1.13976e-06
19	site-specific tyrosine recombinase	CDS	13458	14474	1017	338	forward		DNA_BRE_C superfamily	cl00213	8.34504e-07
20	hypothetical protein	CDS	14548	14799	252	83	forward
21	hypothetical protein	CDS	14873	15106	234	77	forward
22	replication initiator	CDS	15346	16182	837	278	reverse
23	transcriptional regulator	CDS	16373	16795	423	140	forward
24	hypothetical protein	CDS	16869	17207	339	112	forward
25	hypothetical protein	CDS	17207	17503	297	98	forward
26	DNA-binding protein HU	CDS	17517	17816	300	99	forward		HU_IHF superfamily	cl00257	8.8668e-07
27	ribonuclease	CDS	17838	19055	1218	405	forward		YlaK superfamily	cl34370	2.99555e-38
28	collagen-like protein	CDS	19106	19534	429	142	forward
29	hypothetical protein	CDS	19720	19956	237	78	forward
	tRNA-Asn	tRNA	20265	20339	75		forward
	tRNA-Asp	tRNA	20391	20464	74		forward
	tRNA-Trp	tRNA	20466	20539	74		forward
	tRNA-Gly	tRNA	20540	20613	74		forward
	tRNA-Gln	tRNA	20620	20696	77		forward
30	HNH endonuclease	CDS	20724	21293	570	189	forward		HNHc	cd00085	0.000270368
	tRNA-His	tRNA	21360	21430	71		forward
	tRNA-Met	tRNA	21480	21551	72		forward
	tRNA-Leu	tRNA	21681	21765	85		forward
	tRNA-Cys	tRNA	21780	21854	75		forward
	tRNA-Glu	tRNA	21869	21942	74		forward
	tRNA-Tyr	tRNA	22096	22175	80		forward
	tRNA-Leu	tRNA	22185	22268	84		forward
	tRNA-Lys	tRNA	22271	22343	73		forward
	tRNA-Pro	tRNA	22353	22426	74		forward
	tRNA-Ala	tRNA	22682	22755	74		forward
	tRNA-Thr	tRNA	22760	22832	73		forward
	tRNA-Ser	tRNA	22933	23018	86		forward
	tRNA-Ser	tRNA	23025	23111	87		forward
	tRNA-Gly	tRNA	23120	23194	75		forward
	tRNA-Arg	tRNA	23199	23272	74		forward
	tRNA-Arg	tRNA	23276	23350	75		forward
31	DUF2828 family protein	CDS	23808	25280	1473	490	forward		vWFA superfamily	cl00057	1.88034e-83
32	hypothetical protein	CDS	25322	25576	255	84	forward
33	YonK family protein	CDS	25689	25892	204	67	forward		YonK superfamily	cl09858	9.05813e-06
34	metallophosphatase	CDS	25905	27146	1242	413	forward		MPP_superfamily superfamily	cl13995	7.44299e-06
35	terminase small subunit	CDS	27304	28206	903	300	forward									3GOX_B	Restriction endonuclease Hpy99I; ENDONUCLEASE-DNA COMPLEX, RESTRICTION ENZYME, HPY99I, PSEUDOPALINDROME, HYDROLASE-DNA C	83.49	1.8	38.6
36	terminase large subunit	CDS	28184	29878	1695	564	forward						terminase large subunit	Blast (e-value=6e-48)		3CPE_A	DNA packaging protein Gp17; large terminase, Alternative initiation, ATP-binding, DNA-binding, Hydrolase, Nuclease, Nucl	100	1.3e-35	307.3
37	portal protein	CDS	29893	31404	1512	503	forward						portal protein	HHsearch (proba=100.00%)		6TE9_A	Phage portal protein, HK97 family; "neck", "portal", "capsid", "tail tube", VIRUS; 3.58A {Rhodobacter capsulatus}	99.8	6.9e-17	165.25
38	prohead protease	CDS	31422	32816	1395	464	forward									5JBL_C	Prohead core protein protease; protease pentamer, phage T4, prohead, HYDROLASE; 1.943A {Enterobacteria phage T4}	93.55	6.3	39.12
39	capsid stabilizing protein	CDS	32844	33347	504	167	forward									5WK1_M	Capsid Stabilizing Protein; Major Capsid Protein, Capsid Stabilizing Protein, HK 97 fold, Decoration Protein, VIRUS; 3.6	83.74	21	27.34
40	major capsid protein	CDS	33378	34436	1059	352	forward						major capsid protein	HHsearch (proba=97.76%)		6WKK_C	Gp27 major capsid protein; phage G, major capsid protein, decoration protein, capsid, icosahedral, gp26, gp27, VIRUS; 6.	99.39	1.1e-10	106.79
41	hypothetical protein	CDS	34529	35233	705	234	forward
42	hypothetical protein	CDS	35245	35706	462	153	forward
43	hypothetical protein	CDS	35703	36020	318	105	forward
44	head closure protein	CDS	36023	36781	759	252	forward						head closure protein	HHsearch (proba=87.38%)		6TE9_E	Stopper protein Rcc01689; "neck", "portal", "capsid", "tail tube", VIRUS; 3.58A {Rhodobacter capsulatus}	93.95	1	33.39
45	tail completion protein	CDS	36781	37278	498	165	forward									6TE9_F	Tail terminator protein Rcc01690; "neck", "portal", "capsid", "tail tube", VIRUS; 3.58A {Rhodobacter capsulatus}	88.73	7.1	26.74
46	hypothetical protein	CDS	37285	38136	852	283	forward
47	major tail protein	CDS	38169	38921	753	250	forward						major tail protein	Blast (e-value=2e-20)		6XGR_N	YSD1_22 major tail protein; Bacteriophage tail, helical assembly, VIRAL PROTEIN; 3.5A {Bacteriophage sp.}	99.91	5.3e-22	177.24
48	hypothetical protein	CDS	39095	39607	513	170	forward
49	neck protein	CDS	39585	40058	474	157	forward						neck protein	HHsearch (proba=95.84%)		7NFG_A	CC-Type2-(LaId)4-L14A; Coiled coil, synthetic peptide, homomeric assembly, DE NOVO PROTEIN; HET: ACE; 1.09A {N/A}	42.09	56	17.71
50	site-specific tyrosine recombinase	CDS	40074	41051	978	325	forward		DNA_BRE_C	cd00397	8.77529e-22
51	tape measure protein	CDS	41128	50250	9123	3040	forward		PhageMin_Tail superfamily	cl29167	1.25805e-37					6SO3_A	Myosin 2 heavy chain striated muscle; myosin, thick filament, insect flight muscle, MOTOR PROTEIN; 6.2A {Lethocerus indi	99.14	4.1e-05	116.36
52	distal tail protein	CDS	50289	51056	768	255	forward		Sipho_tail superfamily	cl17486	1.63784e-17					2X8K_A	HYPOTHETICAL PROTEIN 19.1; VIRAL PROTEIN, DISTAL TAIL PROTEIN; 2.95A {BACILLUS PHAGE SPP1}	100	7.9e-31	204.69
53	tail endopeptidase	CDS	51145	53805	2661	886	forward		Prophage_tail superfamily	cl23994	1.30379e-08					6V8I_BE	Tail-Associated Lysin, gp59; phage tail, tail tip, tape measure protein, VIRAL PROTEIN; 3.7A {Staphylococcus virus 80alp	99.91	2.5e-21
54	hypothetical protein	CDS	53830	55563	1734	577	forward
55	tail fiber	CDS	55696	61374	5679	1892	forward		CBM_4_9 superfamily	cl19911	0.00468309					5A57_A	ENDO-ALPHA-N-ACETYLGALACTOSAMINIDASE; HYDROLASE, ENDO-BETA-N-ACETYLGALACTOSAMINIDASE, GLYCOSIDE HYDROLASE FAMILY 101, GH	99.6	4.7e-13	189.7
56	fibronectin-like protein	CDS	61391	63175	1785	594	forward		FN3	smart00060	0.00945493					3L5H_A	Interleukin-6 receptor subunit beta; Ig-like, FNIII, Cell membrane, Disulfide bond, Glycoprotein, Immunoglobulin domain,	99.91	1.5e-19	182.82
57	hypothetical protein	CDS	63198	63413	216	71	forward
58	N-acetylmuramoyl-L-alanine amidase	CDS	63510	64445	936	311	forward		CwlA	COG5632	1.3854e-62
59	hypothetical protein	CDS	64515	64838	324	107	forward		mukB superfamily	cl35272	0.00116287
60	holin	CDS	64910	65245	336	111	forward		Phage_holin_6_1 superfamily	cl09890	3.30664e-12
61	hypothetical protein	CDS	65267	65437	171	56	forward
62	hypothetical protein	CDS	65454	66128	675	224	forward
63	hypothetical protein	CDS	66180	66638	459	152	forward
64	hypothetical protein	CDS	66644	66928	285	94	forward
65	LamG domain-containing protein	CDS	66941	67900	960	319	forward		LamG superfamily	cl22861	3.13662e-07
66	hypothetical protein	CDS	67975	68478	504	167	forward
67	hypothetical protein	CDS	68534	69013	480	159	reverse
68	hypothetical protein	CDS	69037	69573	537	178	reverse
69	holliday junction resolvase	CDS	69570	70154	585	194	reverse		RuvC_like superfamily	cl21482	1.38631e-20
70	hypothetical protein	CDS	70230	70400	171	56	reverse
71	DNA polymerase III alpha subunit	CDS	70495	73836	3342	1113	reverse		DnaE superfamily	cl33964	9.78841e-145
72	hypothetical protein	CDS	73850	74320	471	156	reverse
73	thymidine kinase	CDS	74401	75015	615	204	reverse		TK superfamily	cl23762	3.21381e-33
74	5'-nucleotidase	CDS	75015	75581	567	188	reverse		HDc superfamily	cl21469	5.9741e-06
75	ATP-dependent ClpP protease	CDS	75653	76240	588	195	reverse		crotonase-like superfamily	cl23717	1.99709e-20
76	dihydrofolate reductase	CDS	76265	76804	540	179	reverse		DHFR_1	pfam00186	3.3376e-65
77	thymidylate synthase	CDS	76819	77691	873	290	reverse		Thymidylat_synt	pfam00303	3.4429e-130
78	DNA-binding protein	CDS	77708	78202	495	164	reverse
79	hypothetical protein	CDS	78218	78586	369	122	reverse		REC superfamily	cl19078	0.00158584
80	hypothetical protein	CDS	78601	78783	183	60	reverse		PHA03334 superfamily	cl33727	0.00596922
81	hypothetical protein	CDS	78811	78990	180	59	reverse
82	hypothetical protein	CDS	79003	79323	321	106	reverse
83	hypothetical protein	CDS	79325	79486	162	53	reverse
84	GatB/YgeY domain-containing protein	CDS	79571	80008	438	145	reverse		GatB_Yqey superfamily	cl21572	5.63381e-19
85	hypothetical protein	CDS	80076	80273	198	65	reverse
86	hypothetical protein	CDS	80275	80463	189	62	reverse
87	nicotinamide phosphoribosyl transferase	CDS	80559	82046	1488	495	reverse		nadV	PHA02594	0
88	hypothetical protein	CDS	82051	82605	555	184	reverse
89	hypothetical protein	CDS	82605	82796	192	63	reverse
90	hypothetical protein	CDS	82798	83097	300	99	reverse
91	hypothetical protein	CDS	83099	83341	243	80	reverse
92	phosphoribosylpyrophosphate synthetase	CDS	83328	84212	885	294	reverse		PrsA superfamily	cl33889	2.75155e-22
93	hypothetical protein	CDS	84214	84453	240	79	reverse
94	hypothetical protein	CDS	84492	84899	408	135	reverse
95	hypothetical protein	CDS	84901	85200	300	99	reverse
96	hypothetical protein	CDS	85200	85457	258	85	reverse
97	DNA ligase	CDS	85462	86763	1302	433	reverse		30 superfamily	cl33690	3.70038e-46
98	ATP-dependent ClpP protease	CDS	86781	87386	606	201	reverse		crotonase-like superfamily	cl23717	3.13613e-24
99	hypothetical protein	CDS	87421	87699	279	92	reverse
100	polynucleotide kinase	CDS	87712	88707	996	331	reverse		pseT superfamily	cl26099	5.28517e-14
101	RNA ligase	CDS	88712	89989	1278	425	reverse		PHA02142 superfamily	cl40757	9.40253e-05
102	peptidase S8 family protein	CDS	90289	91149	861	286	reverse		Peptidases_S8_Subtilisin_subset	cd07477	8.66356e-86
103	nucleotidyltransferase	CDS	91149	91736	588	195	reverse		NT_KNTase_like	cd05403	0.00266532
104	DnaJ chaperone protein	CDS	91747	92307	561	186	reverse		DnaJ superfamily	cl33903	3.01288e-12
105	hypothetical protein	CDS	92364	92585	222	73	reverse		CoV_Spike_S1-S2_S2 superfamily	cl40439	0.00686194
106	hypothetical protein	CDS	92586	92816	231	76	reverse
107	hypothetical protein	CDS	92817	93107	291	96	reverse		BREX_6_MTaseX superfamily	cl38942	0.00553576
108	DUF2493 family protein	CDS	93109	93477	369	122	reverse		DUF2493	pfam10686	2.77504e-19
109	hypothetical protein	CDS	93478	93894	417	138	reverse
110	hypothetical protein	CDS	93891	94103	213	70	reverse
111	hypothetical protein	CDS	94105	94503	399	132	reverse
112	hypothetical protein	CDS	94562	95071	510	169	reverse
113	hypothetical protein	CDS	95068	95436	369	122	reverse		PHA00442 superfamily	cl10213	1.35336e-06
114	hypothetical protein	CDS	95475	95750	276	91	reverse
115	hypothetical protein	CDS	95761	96009	249	82	reverse
116	guanylate kinase	CDS	96015	96566	552	183	reverse		NK superfamily	cl17190	5.89694e-39
117	hypothetical protein	CDS	96566	96736	171	56	reverse
118	hypothetical protein	CDS	96739	97008	270	89	reverse
119	hypothetical protein	CDS	97019	97267	249	82	reverse
120	hypothetical protein	CDS	97320	97646	327	108	reverse
121	hypothetical protein	CDS	97660	97884	225	74	reverse
122	dUTP diphosphatase	CDS	97987	98802	816	271	reverse		trimeric_dUTPase	cd07557	1.27582e-09
123	hypothetical protein	CDS	98863	99225	363	120	reverse
124	thioredoxin	CDS	99242	99553	312	103	reverse		TRX_family	cd02947	3.28027e-05
125	ribonucleoside-diphosphate reductase beta subunit	CDS	99635	100699	1065	354	reverse		RNR_1b_NrdF	TIGR04171	9.88016e-171
126	ribonucleoside-diphosphate reductase alpha subunit	CDS	100716	102803	2088	695	reverse		PRK07632 superfamily	cl35600	0
127	nucleoside 2-deoxyribosyltransferase	CDS	102810	103286	477	158	reverse		TIR_2 superfamily	cl23749	1.11709e-18
128	hypothetical protein	CDS	103287	103505	219	72	reverse
129	ribonucleotide reductase	CDS	103507	103965	459	152	reverse		FMN_red superfamily	cl00438	3.2633e-38
130	DUF1653 family protein	CDS	103974	104399	426	141	reverse		DUF1653 superfamily	cl01949	2.11761e-11
131	prohibitin family protein	CDS	104475	105302	828	275	reverse		SPFH_prohibitin	cd03401	4.09523e-38
132	DNA gyrase subunit A	CDS	105531	107672	2142	713	reverse		GyrA	COG0188	2.5922e-166
133	DNA gyrase subunit B	CDS	107718	109682	1965	654	reverse		TOP2c superfamily	cl40739	2.81518e-163
134	nucleotidyltransferase domain-containing protein	CDS	109742	110503	762	253	reverse		Nuc-transf superfamily	cl01417	0.00639008
135	hypothetical protein	CDS	110603	110857	255	84	reverse
136	hypothetical protein	CDS	110861	111358	498	165	reverse
137	hypothetical protein	CDS	111376	111822	447	148	reverse
138	hypothetical protein	CDS	111815	112120	306	101	reverse
139	hypothetical protein	CDS	112149	112379	231	76	reverse
140	hypothetical protein	CDS	112416	112592	177	58	reverse
141	hypothetical protein	CDS	112594	112812	219	72	reverse
142	hypothetical protein	CDS	113437	113718	282	93	reverse
143	hypothetical protein	CDS	113718	113963	246	81	reverse
144	hypothetical protein	CDS	113975	114211	237	78	reverse
145	hypothetical protein	CDS	114223	114435	213	70	reverse
146	hypothetical protein	CDS	114447	114665	219	72	reverse
147	hypothetical protein	CDS	114667	115257	591	196	reverse
148	hypothetical protein	CDS	115269	116114	846	281	reverse
149	nucleotide excision repair endonuclease	CDS	116104	116670	567	188	reverse		GIY-YIG_UvrC_Cho	cd10434	5.05974e-15
150	hypothetical protein	CDS	116657	116851	195	64	reverse
151	hypothetical protein	CDS	116851	117222	372	123	reverse
152	hypothetical protein	CDS	117233	117841	609	202	reverse
153	hypothetical protein	CDS	117846	118079	234	77	reverse
154	macro domain-containing protein	CDS	118092	118550	459	152	reverse		Macro_SF superfamily	cl00019	8.63746e-19
155	hypothetical protein	CDS	118562	118687	126	41	reverse		SIR2 superfamily	cl00195	0.00896177
156	hypothetical protein	CDS	118719	118907	189	62	reverse
157	hypothetical protein	CDS	118919	119287	369	122	reverse
158	hypothetical protein	CDS	119292	119708	417	138	reverse
159	hypothetical protein	CDS	119786	120010	225	74	reverse
160	(p)ppGpp synthase/hydrolase	CDS	120007	120783	777	258	reverse		SpoT superfamily	cl33835	1.90382e-17
161	hypothetical protein	CDS	120796	121209	414	137	reverse
162	single-stranded-DNA-specific exonuclease	CDS	121328	123019	1692	563	reverse		RecJ	COG0608	6.25139e-64
163	antitoxin	CDS	123000	123404	405	134	reverse
164	hypothetical protein	CDS	123472	123714	243	80	reverse
165	hypothetical protein	CDS	123792	124268	477	158	reverse
166	DNA primase	CDS	124371	125483	1113	370	reverse		PRK08624 superfamily	cl35725	7.86277e-26
167	replicative DNA helicase	CDS	125494	127029	1536	511	reverse		P-loop_NTPase superfamily	cl38936	0.00066917
168	hypothetical protein	CDS	127045	127653	609	202	reverse
169	thymidylate kinase	CDS	127733	128326	594	197	reverse		P-loop_NTPase superfamily	cl38936	4.97884e-05
170	3D domain family protein	CDS	128338	129108	771	256	reverse		3D_containing_proteins	cd14667	6.7921e-39
171	p-loop-containing nucleoside triphosphate hydrolase	CDS	129182	130276	1095	364	reverse		YlqF_related_GTPase superfamily	cl40481	4.21876e-23
172	single-stranded DNA binding protein	CDS	130422	131567	1146	381	reverse		RPA_2b-aaRSs_OBF_like superfamily	cl09930	0.00363274
173	hypothetical protein	CDS	131691	132068	378	125	reverse
174	transcriptional regulator	CDS	132195	132461	267	88	reverse
175	site-specific tyrosine recombinase	CDS	132478	133476	999	332	reverse		DNA_BRE_C superfamily	cl00213	0.000103314
176	hypothetical protein	CDS	133770	134327	558	185	reverse
177	hypothetical protein	CDS	134388	134879	492	163	reverse
178	hypothetical protein	CDS	134884	135312	429	142	reverse
179	hypothetical protein	CDS	135393	135725	333	110	reverse
180	SprT family protein	CDS	135722	136207	486	161	reverse		DUF45 superfamily	cl19237	2.81694e-16
181	hypothetical protein	CDS	136286	136624	339	112	reverse
182	hypothetical protein	CDS	136664	136900	237	78	reverse
183	hypothetical protein	CDS	136897	137157	261	86	reverse
184	hypothetical protein	CDS	137170	137565	396	131	reverse
185	hypothetical protein	CDS	137567	137788	222	73	reverse
186	hypothetical protein	CDS	137790	138008	219	72	reverse
187	hypothetical protein	CDS	138154	138525	372	123	reverse
188	hypothetical protein	CDS	138553	138720	168	55	reverse
189	hypothetical protein	CDS	138891	139220	330	109	reverse
190	hypothetical protein	CDS	139222	139389	168	55	reverse
191	hypothetical protein	CDS	139376	139735	360	119	reverse
192	hypothetical protein	CDS	139748	140248	501	166	reverse
193	nicotinamide-nucleotide adenylyltransferase	CDS	140388	141416	1029	342	reverse		PRK08099 superfamily	cl35641	2.21939e-78
194	nicotinamide mononucleotide transporter	CDS	141416	142105	690	229	reverse		NMN_transporter	pfam04973	1.05088e-40
195	hypothetical protein	CDS	142253	142411	159	52	reverse
196	hypothetical protein	CDS	142389	142622	234	77	reverse
197	hypothetical protein	CDS	142785	142961	177	58	reverse		PRK07225 superfamily	cl35563	0.000850542
198	hypothetical protein	CDS	143035	143265	231	76	reverse
199	class I SAM-dependent methyltransferase	CDS	143270	143701	432	143	reverse		Methyltransf_25	pfam13649	4.34617e-10
200	hypothetical protein	CDS	143717	143977	261	86	reverse
201	hypothetical protein	CDS	143979	144188	210	69	reverse
202	hypothetical protein	CDS	144188	144379	192	63	reverse
203	translation elongation factor Ts	CDS	144369	144632	264	87	reverse		Tsf superfamily	cl33821	5.4622e-06
204	hypothetical protein	CDS	144703	144963	261	86	reverse
205	hypothetical protein	CDS	145113	145262	150	49	reverse
206	hypothetical protein	CDS	145264	145614	351	116	reverse
207	hypothetical protein	CDS	146016	146216	201	66	reverse
208	hypothetical protein	CDS	146218	146475	258	85	reverse
209	hypothetical protein	CDS	146477	146680	204	67	reverse
210	hypothetical protein	CDS	146694	146873	180	59	reverse
211	hypothetical protein	CDS	146907	147131	225	74	reverse
212	hypothetical protein	CDS	147328	147555	228	75	reverse
213	hypothetical protein	CDS	147590	147775	186	61	reverse
214	hypothetical protein	CDS	147802	148182	381	126	reverse
215	hypothetical protein	CDS	148211	148372	162	53	reverse
216	hypothetical protein	CDS	148405	148749	345	114	reverse
217	hypothetical protein	CDS	148763	149119	357	118	reverse
218	hypothetical protein	CDS	149223	149540	318	105	reverse
219	hypothetical protein	CDS	149613	149807	195	64	reverse
220	hypothetical protein	CDS	149819	149980	162	53	reverse
221	hypothetical protein	CDS	149996	150190	195	64	reverse
222	hypothetical protein	CDS	150190	150390	201	66	reverse
223	hypothetical protein	CDS	150412	150705	294	97	reverse
224	hypothetical protein	CDS	151199	151447	249	82	reverse
225	MazG family protein	CDS	151423	151914	492	163	reverse		NTP-PPase_Af0060_like	cd11533	6.88153e-10
226	hypothetical protein	CDS	151948	152340	393	130	reverse
227	hypothetical protein	CDS	152337	152606	270	89	reverse
228	hypothetical protein	CDS	152619	152858	240	79	reverse
229	hypothetical protein	CDS	152944	153252	309	102	reverse
230	hypothetical protein	CDS	153365	153688	324	107	reverse
231	hypothetical protein	CDS	153764	154126	363	120	reverse
232	hypothetical protein	CDS	154128	154391	264	87	reverse
233	hypothetical protein	CDS	154415	154657	243	80	reverse
234	hypothetical protein	CDS	154721	155059	339	112	reverse
235	hypothetical protein	CDS	155143	155541	399	132	reverse
236	hypothetical protein	CDS	155555	155998	444	147	reverse
237	hypothetical protein	CDS	156205	156393	189	62	reverse
238	hypothetical protein	CDS	156481	156633	153	50	reverse
239	serine/threonine protein kinase	CDS	156728	157537	810	269	reverse		SPS1	COG0515	8.52829e-09
240	hypothetical protein	CDS	158063	158434	372	123	reverse
241	hypothetical protein	CDS	158488	158766	279	92	reverse
242	hypothetical protein	CDS	160646	160894	249	82	forward
243	hypothetical protein	CDS	160977	161405	429	142	forward
244	hypothetical protein	CDS	161421	161537	117	38	forward
245	hypothetical protein	CDS	161553	161681	129	42	forward
246	hypothetical protein	CDS	161734	161982	249	82	forward		tape_meas_nterm superfamily	cl31236	0.00919779
247	hypothetical protein	CDS	161996	162151	156	51	forward
248	hypothetical protein	CDS	162186	162779	594	197	forward
249	hypothetical protein	CDS	162851	163111	261	86	forward
250	hypothetical protein	CDS	163136	163303	168	55	forward
251	hypothetical protein	CDS	163509	163664	156	51	forward
252	hypothetical protein	CDS	163664	163864	201	66	forward
253	hypothetical protein	CDS	164384	164626	243	80	forward
254	hypothetical protein	CDS	164708	165619	912	303	forward		PTZ00108 superfamily	cl36510	0.000122833
255	hypothetical protein	CDS	165747	166514	768	255	forward

## Sheet: Supplementary Table 6
Supplementary Table 6: Bacillus phage Thrax2 genome annotations.
	Bacillus phage vB_BanS_Thrax2
gp	product	Type	Min	Max	Length (nt)	Length (aa)	Direction		NCBI CDD				Virfam			Hhpred
									Name	Accession	E-Value		Name	Detection method		Hit	Name	Probability	E-value	Score
1	hypothetical protein	CDS	645	842	198	65	reverse
2	hypothetical protein	CDS	847	1098	252	83	reverse
3	hypothetical protein	CDS	1098	1289	192	63	reverse
4	hypothetical protein	CDS	1291	1485	195	64	reverse
5	hypothetical protein	CDS	1494	1691	198	65	reverse
6	hypothetical protein	CDS	1691	2080	390	129	reverse		Phage_gp49_66 superfamily	cl10351	3.69461e-12
7	hypothetical protein	CDS	2131	2370	240	79	reverse
8	hypothetical protein	CDS	2391	2660	270	89	reverse		RMtype1_S_TRD-CR_like superfamily	cl38903	3.60012e-05
9	hypothetical protein	CDS	2722	3549	828	275	reverse
10	RecD-like DNA helicase	CDS	3672	5966	2295	764	reverse		recD_rel superfamily	cl36909	3.11555e-100
11	ParM family protein	CDS	6201	7031	831	276	forward		NBD_sugar-kinase_HSP70_actin superfamily	cl17037	7.50338e-21
12	hypothetical protein	CDS	7043	7339	297	98	forward
13	hypothetical protein	CDS	7664	8146	483	160	forward
14	M23 family metallopeptidase	CDS	8158	8880	723	240	forward		Peptidase_M23	pfam01551	1.04074e-21
15	hypothetical protein	CDS	8905	9057	153	50	forward
16	type IV secretory system conjugative DNA transfer family protein	CDS	9057	11861	2805	934	forward		P-loop_NTPase superfamily	cl38936	0.00233281
17	replication-relaxation family protein	CDS	11858	12676	819	272	forward
18	site-specific tyrosine recombinase	CDS	12896	13912	1017	338	forward		DNA_BRE_C superfamily	cl00213	1.29543e-06
19	hypothetical protein	CDS	13983	14204	222	73	forward
20	hypothetical protein	CDS	14278	14514	237	78	forward
21	replication initiator	CDS	14724	15557	834	277	reverse
22	transcriptional regulator	CDS	15743	16171	429	142	forward
23	hypothetical protein	CDS	16230	16577	348	115	forward
24	hypothetical protein	CDS	16577	16873	297	98	forward
25	DNA-binding protein HU	CDS	16887	17183	297	98	forward		HU_IHF superfamily	cl00257	6.11783e-10
26	ribonuclease	CDS	17206	18438	1233	410	forward		YlaK superfamily	cl34370	2.35932e-29
27	HNH endonuclease	CDS	18574	19458	885	294	forward
28	hypothetical protein	CDS	19574	19804	231	76	forward
	tRNA-Asn	tRNA	19978	20052	75		forward
	tRNA-Asp	tRNA	20055	20128	74		forward
	tRNA-Trp	tRNA	20133	20216	84		forward
	tRNA-Gly	tRNA	20218	20291	74		forward
	tRNA-Gln	tRNA	20292	20368	77		forward
	tRNA-His	tRNA	20436	20507	72		forward
	tRNA-Cys	tRNA	20514	20589	76		forward
	tRNA-Glu	tRNA	20595	20670	76		forward
	tRNA-Ile	tRNA	20826	20899	74		forward
	tRNA-Leu	tRNA	20903	20988	86		forward
	tRNA-Pro	tRNA	20996	21068	73		forward
29	hypothetical protein	CDS	21183	21548	366	121	forward
	tRNA-Ala	tRNA	21559	21632	74		forward
	tRNA-Ser	tRNA	21708	21795	88		forward
	tRNA-Ser	tRNA	21801	21892	92		forward
	tRNA-Gly	tRNA	21893	21968	76		forward
	tRNA-Arg	tRNA	21972	22046	75		forward
	tRNA-Arg	tRNA	22050	22127	78		forward
30	DUF2828 family protein	CDS	22753	24195	1443	480	forward		vWFA superfamily	cl00057	1.13632e-78
31	hypothetical protein	CDS	24238	24453	216	71	forward
32	YonK family protein	CDS	24560	24763	204	67	forward		YonK superfamily	cl09858	2.66787e-07
33	metallophosphatase	CDS	24783	26024	1242	413	forward		MPP_superfamily superfamily	cl13995	4.94852e-07
34	hypothetical protein	CDS	26062	26622	561	186	forward		PRK11867 superfamily	cl36073	0.00184463
35	terminase small subunit	CDS	26779	27681	903	300	forward									3GOX_B	Restriction endonuclease Hpy99I; ENDONUCLEASE-DNA COMPLEX, RESTRICTION ENZYME, HPY99I, PSEUDOPALINDROME, HYDROLASE-DNA C	84.33	1.5	38.78
36	terminase large subunit	CDS	27656	29347	1692	563	forward		TopG2 superfamily	cl34112	0.000670137		large terminase subunit	Blast (e-value=7e-41)		6Z6D_A	Terminase large subunit; genome packaging, bacteriophage, ATPase, nuclease, VIRAL PROTEIN; HET: BR; 2.2A {Enterobacteria	100	5.9e-35	297.56
37	portal protein	CDS	29362	30858	1497	498	forward						portal protein	HHsearch (proba=100.00%)		6TE9_A	Phage portal protein, HK97 family; "neck", "portal", "capsid", "tail tube", VIRUS; 3.58A {Rhodobacter capsulatus}	99.81	2.4e-17	168.21
38	prohead protease	CDS	30881	32275	1395	464	forward									5JBL_C	Prohead core protein protease; protease pentamer, phage T4, prohead, HYDROLASE; 1.943A {Enterobacteria phage T4}	94.91	2	42.61
39	capsid stabilizing protein	CDS	32300	32815	516	171	forward									5WK1_M	Capsid Stabilizing Protein; Major Capsid Protein, Capsid Stabilizing Protein, HK 97 fold, Decoration Protein, VIRUS; 3.6	95.11	1.4	34.04
40	major capsid protein	CDS	32846	33877	1032	343	forward						major capsid protein	HHsearch (proba=97.82%)		6WKK_C	Gp27 major capsid protein; phage G, major capsid protein, decoration protein, capsid, icosahedral, gp26, gp27, VIRUS; 6.	99.37	1.4e-10	105.53
41	hypothetical protein	CDS	33960	34670	711	236	forward
42	hypothetical protein	CDS	34681	35136	456	151	forward
43	hypothetical protein	CDS	35133	35453	321	106	forward
44	head closure protein	CDS	35456	36232	777	258	forward						head closure protein	HHsearch (proba=86.82%)		6TE9_E	Stopper protein Rcc01689; "neck", "portal", "capsid", "tail tube", VIRUS; 3.58A {Rhodobacter capsulatus}	93.74	1.1	33.28
45	tail completion protein	CDS	36232	36726	495	164	forward						tail completion protein	HHsearch (proba=74.36%)		6TE9_F	Tail terminator protein Rcc01690; "neck", "portal", "capsid", "tail tube", VIRUS; 3.58A {Rhodobacter capsulatus}	94.11	1.5	30.17
46	hypothetical protein	CDS	36726	37583	858	285	forward
47	major tail protein	CDS	37635	38378	744	247	forward						major tail protein	Blast (e-value=2e-21)		6XGR_N	YSD1_22 major tail protein; Bacteriophage tail, helical assembly, VIRAL PROTEIN; 3.5A {Bacteriophage sp.}	99.91	1.3e-22	178.74
48	hypothetical protein	CDS	38550	39074	525	174	forward
49	neck protein	CDS	39052	39552	501	166	forward						neck protein	HHsearch (proba=85.15%)		2MH8_A	GA-79-MBP, maltose binding protein; MBP, maltose binding protein, GA, human serum albumin binding protein, PROTEIN BINDI	27.04	130	17.77
50	site-specific tyrosine recombinase	CDS	39562	40542	981	326	forward		DNA_BRE_C	cd00397	1.97358e-20
51	tape measure protein	CDS	40630	49725	9096	3031	forward		PhageMin_Tail superfamily	cl29167	3.61476e-38					7R5K_V0	Nuclear pore complex protein Nup214; multiprotein complex, nucleocytoplasmic transport, TRANSPORT PROTEIN; 12.0A {Homo s	99.13	8.1e-08	140.27
52	distal tail protein	CDS	49765	50538	774	257	forward		Sipho_tail superfamily	cl17486	3.07451e-16					2X8K_A	HYPOTHETICAL PROTEIN 19.1; VIRAL PROTEIN, DISTAL TAIL PROTEIN; 2.95A {BACILLUS PHAGE SPP1}	100	1e-31	209.23
53	tail endopeptidase	CDS	50614	53274	2661	886	forward		Prophage_tail superfamily	cl23994	9.96891e-06					6V8I_BE	Tail-Associated Lysin, gp59; phage tail, tail tip, tape measure protein, VIRAL PROTEIN; 3.7A {Staphylococcus virus 80alp	99.89	4.8e-21	229.67
54	hypothetical protein	CDS	53297	55072	1776	591	forward
55	tail fiber	CDS	55204	60222	5019	1672	forward		CBM_4_9 superfamily	cl19911	0.00324193					5A57_A	ENDO-ALPHA-N-ACETYLGALACTOSAMINIDASE; HYDROLASE, ENDO-BETA-N-ACETYLGALACTOSAMINIDASE, GLYCOSIDE HYDROLASE FAMILY 101, GH	99.04	2.8e-07	129.08
56	fibronectin-like protein	CDS	60240	62021	1782	593	forward		FN3	smart00060	0.00601245					3L5H_A	Interleukin-6 receptor subunit beta; Ig-like, FNIII, Cell membrane, Disulfide bond, Glycoprotein, Immunoglobulin domain,	99.88	2.1e-17	169.37
57	hypothetical protein	CDS	62044	62259	216	71	forward
58	N-acetylmuramoyl-L-alanine amidase	CDS	62355	63290	936	311	forward		CwlA	COG5632	9.9009e-59
59	hypothetical protein	CDS	63360	63680	321	106	forward		DUF460 superfamily	cl27170	0.0099913
60	holin	CDS	63752	64087	336	111	forward		Phage_holin_6_1 superfamily	cl09890	6.96394e-10
61	hypothetical protein	CDS	64104	64283	180	59	forward
62	hypothetical protein	CDS	64297	64971	675	224	forward
63	hypothetical protein	CDS	65024	65479	456	151	forward
64	hypothetical protein	CDS	65485	65769	285	94	forward
65	LamG domain-containing protein	CDS	65779	66744	966	321	forward		LamG superfamily	cl22861	5.88718e-10
66	hypothetical protein	CDS	66847	67350	504	167	forward		GH2_like superfamily	cl41749	0.000299691
67	hypothetical protein	CDS	67430	67951	522	173	reverse
68	holliday junction resolvase	CDS	67955	68509	555	184	reverse		RuvC_like superfamily	cl21482	3.84108e-19
69	hypothetical protein	CDS	68584	68790	207	68	reverse
70	DNA polymerase III alpha subunit	CDS	68886	71996	3111	1036	reverse		DnaE superfamily	cl33964	1.78618e-106
71	hypothetical protein	CDS	72011	72583	573	190	reverse
72	thymidine kinase	CDS	72678	73427	750	249	reverse		TK superfamily	cl23762	7.91262e-33
73	5'-nucleotidase	CDS	73429	74019	591	196	reverse		HDc superfamily	cl21469	5.32945e-09
74	ATP-dependent ClpP protease	CDS	74109	74747	639	212	reverse		crotonase-like superfamily	cl23717	9.05822e-32
75	dihydrofolate reductase	CDS	74760	75293	534	177	reverse		DHFR_1	pfam00186	2.84585e-68
76	hypothetical protein	CDS	75293	75535	243	80	reverse
77	thymidylate synthase	CDS	75547	76383	837	278	reverse		TS_Pyrimidine_HMase superfamily	cl19097	2.2272e-76
78	hypothetical protein	CDS	76404	76649	246	81	reverse
79	hypothetical protein	CDS	76696	77037	342	113	reverse
80	DNA-binding protein CDS	CDS	77048	77620	573	190	reverse
81	hypothetical protein	CDS	77658	78050	393	130	reverse
82	hypothetical protein	CDS	78063	78278	216	71	reverse
83	hypothetical protein	CDS	78275	78493	219	72	reverse
84	GatB/YgeY domain-containing protein	CDS	78569	79012	444	147	reverse		GatB_Yqey superfamily	cl21572	2.01627e-24
85	hypothetical protein	CDS	79080	79256	177	58	reverse
86	hypothetical protein	CDS	79253	79450	198	65	reverse
87	DUF1273 domain family protein	CDS	79485	80039	555	184	reverse		DNA_processg_A superfamily	cl22881	2.79533e-21
88	hypothetical protein	CDS	80082	80270	189	62	reverse
89	hypothetical protein	CDS	80272	80682	411	136	reverse
90	hypothetical protein	CDS	80687	81100	414	137	reverse
91	hypothetical protein	CDS	81114	81527	414	137	reverse
92	RNA ligase	CDS	81587	82489	903	300	reverse		RNA_ligase	pfam09414	9.80792e-16
93	hypothetical protein	CDS	82521	82829	309	102	reverse
94	hypothetical protein	CDS	82830	83105	276	91	reverse
95	DNA ligase	CDS	83117	84421	1305	434	reverse		30 superfamily	cl33690	1.73818e-42
96	ATP-dependent ClpP protease	CDS	84437	85045	609	202	reverse		crotonase-like superfamily	cl23717	1.03815e-18
97	polynucleotide kinase	CDS	85284	86258	975	324	reverse		AAA_33	pfam13671	3.94686e-19
98	RNA ligase	CDS	86255	87412	1158	385	reverse		RNA_lig_T4_1 superfamily	cl09743	7.67098e-15
99	hypothetical protein	CDS	87425	87562	138	45	reverse
100	hypothetical protein	CDS	87653	87787	135	44	reverse
101	peptidase S8 family protein	CDS	87844	88701	858	285	reverse		Peptidases_S8_Subtilisin_subset	cd07477	1.65776e-80
102	hypothetical protein	CDS	88688	88900	213	70	reverse
103	hypothetical protein	CDS	88905	89171	267	88	reverse
104	hypothetical protein	CDS	89176	89775	600	199	reverse
105	hypothetical protein	CDS	89833	90291	459	152	reverse
106	hypothetical protein	CDS	90371	90628	258	85	reverse
107	hypothetical protein	CDS	90629	90853	225	74	reverse
108	hypothetical protein	CDS	90853	91071	219	72	reverse
109	ribonuclease Z	CDS	91072	91797	726	241	reverse		metallo-hydrolase-like_MBL-fold superfamily	cl23716	6.4012e-19
110	hypothetical protein	CDS	91802	92014	213	70	reverse
111	hypothetical protein	CDS	92015	92293	279	92	reverse
112	hypothetical protein	CDS	92300	92542	243	80	reverse
113	hypothetical protein	CDS	92547	92771	225	74	reverse
114	hypothetical protein	CDS	92861	92950	90	29	reverse
115	hypothetical protein	CDS	92954	93325	372	123	reverse		TPD52 superfamily	cl09558	0.00324824
116	guanylate kinase	CDS	93338	93889	552	183	reverse		Gmk superfamily	cl30082	1.83018e-39
117	hypothetical protein	CDS	93902	94024	123	40	reverse
118	hypothetical protein	CDS	94078	94332	255	84	reverse
119	hypothetical protein	CDS	94344	94592	249	82	reverse
120	hypothetical protein	CDS	94637	94963	327	108	reverse
121	dUTP diphosphatase	CDS	95063	96004	942	313	reverse		trimeric_dUTPase superfamily	cl00493	7.80275e-16
122	thioredoxin	CDS	96103	96411	309	102	reverse		TRX_family	cd02947	2.996e-05
123	ribonucleoside-diphosphate reductase beta subunit	CDS	96495	97553	1059	352	reverse		RNR_1b_NrdF	TIGR04171	8.43634e-173
124	ribonucleoside-diphosphate reductase alpha subunit	CDS	97571	99682	2112	703	reverse		PRK07632 superfamily	cl35600	0
125	hypothetical protein	CDS	99699	99935	237	78	reverse
126	ribonucleotide reductase	CDS	99932	100318	387	128	reverse		FMN_red superfamily	cl00438	3.8748e-40
127	DUF1653 family protein	CDS	100431	100835	405	134	reverse		DUF1653 superfamily	cl01949	1.01014e-08
128	PcfJ domain family protein	CDS	100927	102393	1467	488	reverse		PcfJ superfamily	cl20512	1.28501e-23
129	DNA gyrase subunit A	CDS	102446	104599	2154	717	reverse		GyrA	COG0188	1.1081e-167
130	DNA gyrase subunit B	CDS	104645	106600	1956	651	reverse		TOP2c superfamily	cl40739	8.29728e-151
131	nucleotidyltransferase domain-containing protein	CDS	106660	107418	759	252	reverse		Nuc-transf superfamily	cl01417	0.00372209
132	hypothetical protein	CDS	107494	107757	264	87	reverse
133	hypothetical protein	CDS	107754	108017	264	87	reverse
134	hypothetical protein	CDS	108030	108302	273	90	reverse		DUF983 superfamily	cl02211	0.00706685
135	hypothetical protein	CDS	108302	108613	312	103	reverse
136	hypothetical protein	CDS	108661	109200	540	179	reverse
137	NADAR family protein	CDS	109197	109934	738	245	reverse		NADAR	cd15457	4.61732e-54
138	hypothetical protein	CDS	109939	110394	456	151	reverse
139	hypothetical protein	CDS	110387	110674	288	95	reverse
140	hypothetical protein	CDS	110686	110859	174	57	reverse
141	hypothetical protein	CDS	110889	111116	228	75	reverse
142	hypothetical protein	CDS	111113	111472	360	119	reverse
143	DUF4326 family protein	CDS	111485	111775	291	96	reverse		DUF4326	pfam14216	1.53221e-29
144	hypothetical protein	CDS	111786	112259	474	157	reverse
145	hypothetical protein	CDS	112301	112537	237	78	reverse
146	hypothetical protein	CDS	112562	112711	150	49	reverse
147	hypothetical protein	CDS	112708	112824	117	38	reverse
148	hypothetical protein	CDS	112835	113674	840	279	reverse
149	hypothetical protein	CDS	113674	113949	276	91	reverse
150	nucleotide excision repair endonuclease	CDS	113946	114509	564	187	reverse		GIY-YIG_SF superfamily	cl15257	1.49096e-10
151	hypothetical protein	CDS	114493	114912	420	139	reverse
152	hypothetical protein	CDS	114923	115285	363	120	reverse
153	macro domain-containing protein	CDS	115290	115754	465	154	reverse		Macro_SF superfamily	cl00019	4.68762e-28
154	hypothetical protein	CDS	115759	115977	219	72	reverse
155	hypothetical protein	CDS	116009	116206	198	65	reverse
156	hypothetical protein	CDS	116268	116417	150	49	reverse
157	hypothetical protein	CDS	116451	117212	762	253	reverse
158	hypothetical protein	CDS	117293	117529	237	78	reverse
159	single-stranded-DNA-specific exonuclease	CDS	117541	119232	1692	563	reverse		RecJ	COG0608	1.48926e-69
160	antitoxin	CDS	119183	119578	396	131	reverse
161	hypothetical protein	CDS	119651	119893	243	80	reverse
162	hypothetical protein	CDS	119992	120537	546	181	reverse
163	DNA primase	CDS	120658	121728	1071	356	reverse		PRK08624 superfamily	cl35725	3.58924e-34
164	replicative DNA helicase	CDS	121796	123328	1533	510	reverse		P-loop_NTPase superfamily	cl38936	3.06689e-07
165	hypothetical protein	CDS	123347	123934	588	195	reverse
166	thymidylate kinase	CDS	124034	124567	534	177	reverse		NK superfamily	cl17190	1.35482e-11
167	3D domain family protein	CDS	124582	125340	759	252	reverse		3D_containing_proteins	cd14667	9.63673e-37
168	p-loop-containing nucleoside triphosphate hydrolase	CDS	125416	126552	1137	378	reverse		YlqF_related_GTPase superfamily	cl40481	2.99024e-23
169	single-stranded DNA binding protein	CDS	126694	127878	1185	394	reverse
170	hypothetical protein	CDS	128001	128384	384	127	reverse
171	transcriptional regulator	CDS	128494	128814	321	106	reverse
172	site-specific tyrosine recombinase	CDS	128833	129840	1008	335	reverse		DNA_BRE_C superfamily	cl00213	0.000454246
173	hypothetical protein	CDS	130138	130656	519	172	reverse
174	hypothetical protein	CDS	130730	130993	264	87	reverse		HTH_XRE superfamily	cl22854	0.000127834
175	hypothetical protein	CDS	131092	131529	438	145	reverse
176	hypothetical protein	CDS	131612	131941	330	109	reverse
177	SprT family protein	CDS	131938	132417	480	159	reverse		DUF45 superfamily	cl19237	4.43228e-14
178	hypothetical protein	CDS	132469	132882	414	137	reverse
179	hypothetical protein	CDS	132923	133261	339	112	reverse		GatB superfamily	cl33755	0.00193028
180	hypothetical protein	CDS	133263	133658	396	131	reverse
181	hypothetical protein	CDS	133660	133878	219	72	reverse
182	hypothetical protein	CDS	133856	134089	234	77	reverse
183	hypothetical protein	CDS	134086	134382	297	98	reverse
184	hypothetical protein	CDS	134428	134649	222	73	reverse
185	hypothetical protein	CDS	134754	135002	249	82	reverse
186	hypothetical protein	CDS	135244	135420	177	58	reverse
187	hypothetical protein	CDS	135425	135685	261	86	reverse
188	hypothetical protein	CDS	135690	136100	411	136	reverse
189	hypothetical protein	CDS	136113	136433	321	106	reverse
190	hypothetical protein	CDS	136638	137060	423	140	reverse
191	hypothetical protein	CDS	137062	137250	189	62	reverse
192	hypothetical protein	CDS	137282	137521	240	79	reverse
193	hypothetical protein	CDS	137511	137858	348	115	reverse
194	nicotinamide-nucleotide adenylyltransferase	CDS	138009	139040	1032	343	reverse		PRK08099 superfamily	cl35641	6.06787e-70
195	hypothetical protein	CDS	139275	140003	729	242	reverse
196	nicotinamide mononucleotide transporter	CDS	140009	140692	684	227	reverse		NMN_transporter	pfam04973	5.33119e-35
197	hypothetical protein	CDS	140718	140843	126	41	reverse
198	hypothetical protein	CDS	140833	140961	129	42	reverse
199	hypothetical protein	CDS	140984	141175	192	63	reverse
200	hypothetical protein	CDS	141378	141788	411	136	reverse
201	hypothetical protein	CDS	141823	142005	183	60	reverse
202	hypothetical protein	CDS	141998	142429	432	143	reverse
203	class I SAM-dependent methyltransferase	CDS	142493	142924	432	143	reverse		Methyltransf_25	pfam13649	5.20758e-08
204	hypothetical protein	CDS	142924	143133	210	69	reverse
205	hypothetical protein	CDS	143134	143433	300	99	reverse
206	hypothetical protein	CDS	143491	143700	210	69	reverse
207	hypothetical protein	CDS	143768	144046	279	92	reverse
208	hypothetical protein	CDS	144079	144255	177	58	reverse
209	hypothetical protein	CDS	144292	144492	201	66	reverse
210	hypothetical protein	CDS	144526	144768	243	80	reverse
211	hypothetical protein	CDS	144768	145139	372	123	reverse
212	hypothetical protein	CDS	145152	145355	204	67	reverse
213	hypothetical protein	CDS	145385	145570	186	61	reverse
214	hypothetical protein	CDS	145601	145927	327	108	reverse
215	hypothetical protein	CDS	145974	146324	351	116	reverse
216	hypothetical protein	CDS	146397	146774	378	125	reverse
217	hypothetical protein	CDS	146838	147206	369	122	reverse
218	hypothetical protein	CDS	147279	147461	183	60	reverse
219	hypothetical protein	CDS	147494	147658	165	54	reverse
220	hypothetical protein	CDS	147678	147866	189	62	reverse
221	hypothetical protein	CDS	147879	148052	174	57	reverse
222	hypothetical protein	CDS	148282	148464	183	60	reverse
223	hypothetical protein	CDS	148486	148722	237	78	reverse
224	hypothetical protein	CDS	148719	149009	291	96	reverse
225	hypothetical protein	CDS	149066	149383	318	105	reverse
226	hypothetical protein	CDS	149407	149661	255	84	reverse
227	hypothetical protein	CDS	149833	150297	465	154	reverse
228	hypothetical protein	CDS	150299	150700	402	133	reverse
229	hypothetical protein	CDS	150764	151054	291	96	reverse
230	hypothetical protein	CDS	151066	151401	336	111	reverse
231	aminopeptidase	CDS	151492	152526	1035	344	reverse		Zinc_peptidase_like superfamily	cl14876	5.025e-22
232	hypothetical protein	CDS	152615	152959	345	114	reverse
233	hypothetical protein	CDS	153037	153483	447	148	reverse
234	hypothetical protein	CDS	153589	154089	501	166	reverse
235	hypothetical protein	CDS	154153	154347	195	64	reverse
236	DUF3862 family protein	CDS	154484	154873	390	129	reverse		SmpA_OmlA superfamily	cl19285	6.78635e-10
237	hypothetical protein	CDS	154958	155356	399	132	reverse
238	serine/threonine protein kinase	CDS	155607	156392	786	261	reverse		PKc_like superfamily	cl21453	2.72782e-06
239	hypothetical protein	CDS	156452	156658	207	68	reverse
240	hypothetical protein	CDS	157030	157386	357	118	reverse
241	hypothetical protein	CDS	157422	157751	330	109	reverse
242	hypothetical protein	CDS	159527	160078	552	183	forward
243	hypothetical protein	CDS	160078	160191	114	37	forward
244	hypothetical protein	CDS	160210	160416	207	68	forward
245	hypothetical protein	CDS	160508	160606	99	32	forward
246	hypothetical protein	CDS	160627	160785	159	52	forward
247	hypothetical protein	CDS	160874	161572	699	232	forward
248	hypothetical protein	CDS	161662	162975	1314	437	forward

## Sheet: Supplementary Table 7
Supplementary Table 7: Bacillus phage Thrax3 genome annotations.
	Bacillus phage vB_BanS_Thrax3
gp	product	Type	Min	Max	Length (nt)	Length (aa)	Direction		NCBI CDD				Virfam			Hhpred
									Name	Accession	E-Value		Name	Detection method		Hit	Name	Probability	E-value	Score
1	hypothetical protein	CDS	656	856	201	66	reverse
2	hypothetical protein	CDS	843	1223	381	126	reverse
3	hypothetical protein	CDS	1263	1670	408	135	reverse
4	hypothetical protein	CDS	1663	1878	216	71	reverse
5	hypothetical protein	CDS	1878	2255	378	125	reverse		Phage_gp49_66 superfamily	cl10351	2.4729e-15
6	hypothetical protein	CDS	2255	2515	261	86	reverse
7	hypothetical protein	CDS	2565	2837	273	90	reverse
8	hypothetical protein	CDS	2889	3635	747	248	reverse
9	RecD-like DNA helicase	CDS	3756	6035	2280	759	reverse		recD_rel superfamily	cl36909	3.39391e-98
10	ParM family protein	CDS	6267	7103	837	278	forward		NBD_sugar-kinase_HSP70_actin superfamily	cl17037	5.73483e-22
11	hypothetical protein	CDS	7090	7413	324	107	forward
12	hypothetical protein	CDS	7560	7766	207	68	forward
13	hypothetical protein	CDS	7962	8459	498	165	forward
14	HNH endonuclease	CDS	8472	8981	510	169	reverse		HNH_3	pfam13392	7.98714e-10
15	M23 family metallopeptidase	CDS	9062	9784	723	240	forward		Peptidase_M23	pfam01551	2.23413e-23
16	hypothetical protein	CDS	9809	9961	153	50	forward
17	type IV secretory system conjugative DNA transfer family protein	CDS	9962	12769	2808	935	forward		P-loop_NTPase superfamily	cl38936	0.00152181
18	replication-relaxation family protein	CDS	12817	13578	762	253	forward		Replic_Relax superfamily	cl23910	4.29032e-07
19	site-specific tyrosine recombinase	CDS	13794	14810	1017	338	forward		DNA_BRE_C superfamily	cl00213	9.00518e-07
20	hypothetical protein	CDS	14884	15135	252	83	forward
21	hypothetical protein	CDS	15209	15442	234	77	forward
22	replication initiator	CDS	15682	16518	837	278	reverse
23	transcriptional regulator	CDS	16709	17131	423	140	forward
24	hypothetical protein	CDS	17205	17531	327	108	forward
25	hypothetical protein	CDS	17531	17827	297	98	forward
26	DNA-binding protein HU	CDS	17841	18140	300	99	forward		HU_IHF superfamily	cl00257	8.8668e-07
27	ribonuclease	CDS	18162	19379	1218	405	forward		YlaK superfamily	cl34370	1.09054e-36
28	collagen-like protein	CDS	19430	19858	429	142	forward
29	hypothetical protein	CDS	20044	20280	237	78	forward
	tRNA-Asn	tRNA	20611	20685	75		forward
	tRNA-Asp	tRNA	20690	20762	73		forward
	tRNA-Trp	tRNA	20768	20851	84		forward
	tRNA-Gly	tRNA	20852	20925	74		forward
	tRNA-Gln	tRNA	20932	21010	79		forward
	tRNA-His	tRNA	21164	21234	71		forward
	tRNA-Met	tRNA	21284	21355	72		forward
	tRNA-Leu	tRNA	21485	21569	85		forward
	tRNA-Cys	tRNA	21584	21658	75		forward
	tRNA-Glu	tRNA	21671	21744	74		forward
	tRNA-Tyr	tRNA	21897	21978	82		forward
30	HNH endonuclease	CDS	22045	22482	438	145	forward		HNH_3	pfam13392	1.12188e-11
	tRNA-Leu	tRNA	22493	22567	75		forward
	tRNA-Pro	tRNA	22574	22646	73		forward
	tRNA-Ala	tRNA	22764	22837	74		forward
	tRNA-Thr	tRNA	22842	22913	72		forward
	tRNA-Ser	tRNA	22920	23005	86		forward
	tRNA-Ser	tRNA	23011	23100	90		forward
	tRNA-Gly	tRNA	23102	23176	75		forward
	tRNA-Arg	tRNA	23182	23257	76		forward
	tRNA-Arg	tRNA	23261	23336	76		forward
31	DUF2828 family protein	CDS	23792	25264	1473	490	forward		vWFA superfamily	cl00057	2.61475e-82
32	hypothetical protein	CDS	25306	25560	255	84	forward
33	Yonk family protein	CDS	25673	25876	204	67	forward		YonK superfamily	cl09858	9.05813e-06
34	metallophosphatase	CDS	25889	27130	1242	413	forward		MPP_superfamily superfamily	cl13995	7.58623e-06
35	terminase small subunit	CDS	27288	28190	903	300	forward									3GOX_B	Restriction endonuclease Hpy99I; ENDONUCLEASE-DNA COMPLEX, RESTRICTION ENZYME, HPY99I, PSEUDOPALINDROME, HYDROLASE-DNA C	83.61	1.8	38.51
36	terminase large subunit	CDS	28168	29862	1695	564	forward						terminase large subunit	Blast (e-value=7e-48)		6Z6D_A	Terminase large subunit; genome packaging, bacteriophage, ATPase, nuclease, VIRAL PROTEIN; HET: BR; 2.2A {Enterobacteria	100	1e-34	296.28
37	portal protein	CDS	29877	31388	1512	503	forward						portal protein	HHsearch (proba=100.00%)		6TE9_A	Phage portal protein, HK97 family; "neck", "portal", "capsid", "tail tube", VIRUS; 3.58A {Rhodobacter capsulatus}	99.8	6.9e-17	165.25
38	prohead protease	CDS	31406	32800	1395	464	forward									5JBL_C	Prohead core protein protease; protease pentamer, phage T4, prohead, HYDROLASE; 1.943A {Enterobacteria phage T4}	94.74	2.6	41.67
39	capsid stabilizing protein	CDS	32828	33331	504	167	forward									5WK1_M	Capsid Stabilizing Protein; Major Capsid Protein, Capsid Stabilizing Protein, HK 97 fold, Decoration Protein, VIRUS; 3.6	81.54	26	26.83
40	major capsid protein	CDS	33362	34420	1059	352	forward						major capsid protein	HHsearch (proba=97.78%)		6WKK_C	Gp27 major capsid protein; phage G, major capsid protein, decoration protein, capsid, icosahedral, gp26, gp27, VIRUS; 6.	99.4	1.7e-10	105.5
41	hypothetical protein	CDS	34512	35216	705	234	forward
42	hypothetical protein	CDS	35228	35689	462	153	forward
43	hypothetical protein	CDS	35686	36003	318	105	forward
44	head closure protein	CDS	36006	36764	759	252	forward						head closure protein	HHsearch (proba=89.51%)		6TE9_E	Stopper protein Rcc01689; "neck", "portal", "capsid", "tail tube", VIRUS; 3.58A {Rhodobacter capsulatus}	94.64	0.58	34.71
45	tail completion protein	CDS	36764	37261	498	165	forward									6TE9_F	Tail terminator protein Rcc01690; "neck", "portal", "capsid", "tail tube", VIRUS; 3.58A {Rhodobacter capsulatus}	87.86	8.1	26.41
46	hypothetical protein	CDS	37268	38119	852	283	forward
47	major tail protein	CDS	38152	38913	762	253	forward						major tail protein	Blast (e-value=6e-20)		6XGR_N	YSD1_22 major tail protein; Bacteriophage tail, helical assembly, VIRAL PROTEIN; 3.5A {Bacteriophage sp.}	99.89	4.6e-21	170.61
48	hypothetical protein	CDS	39087	39599	513	170	forward
49	neck protein	CDS	39577	40050	474	157	forward						neck protein	HHsearch (proba=95.86%)		7NFG_A	CC-Type2-(LaId)4-L14A; Coiled coil, synthetic peptide, homomeric assembly, DE NOVO PROTEIN; HET: ACE; 1.09A {N/A}	42.13	56	17.71
50	site-specific tyrosine recombinase	CDS	40066	41043	978	325	forward		DNA_BRE_C	cd00397	8.77529e-22
51	tape measure protein	CDS	41122	50244	9123	3040	forward		PhageMin_Tail superfamily	cl29167	2.45375e-35					SO3_A	Myosin 2 heavy chain striated muscle; myosin, thick filament, insect flight muscle, MOTOR PROTEIN; 6.2A {Lethocerus indi	99.22	1.4e-05	119.8
52	distal tail protein	CDS	50283	51050	768	255	forward		Sipho_tail superfamily	cl17486	1.18303e-16					2X8K_A	HYPOTHETICAL PROTEIN 19.1; VIRAL PROTEIN, DISTAL TAIL PROTEIN; 2.95A {BACILLUS PHAGE SPP1}	100	1.4e-30	202.48
53	tail endopeptidase	CDS	51139	53799	2661	886	forward		Prophage_tail superfamily	cl23994	1.46505e-08					6V8I_BE	Tail-Associated Lysin, gp59; phage tail, tail tip, tape measure protein, VIRAL PROTEIN; 3.7A {Staphylococcus virus 80alp	99.9	3.6e-21	231.36
54	hypothetical protein	CDS	53824	55557	1734	577	forward
55	tail fiber	CDS	55690	60699	5010	1669	forward		CBM_4_9 superfamily	cl19911	0.00435301					5A57_A	ENDO-ALPHA-N-ACETYLGALACTOSAMINIDASE; HYDROLASE, ENDO-BETA-N-ACETYLGALACTOSAMINIDASE, GLYCOSIDE HYDROLASE FAMILY 101, GH	99.19	1e-08	143.8
56	fibronectin-like protein	CDS	60716	62500	1785	594	forward		FN3	smart00060	0.00964214					3L5H_A	Interleukin-6 receptor subunit beta; Ig-like, FNIII, Cell membrane, Disulfide bond, Glycoprotein, Immunoglobulin domain,	99.91	2.5e-19	182.29
57	hypothetical protein	CDS	62523	62738	216	71	forward
58	N-acetylmuramoyl-L-alanine amidase	CDS	62835	63770	936	311	forward		CwlA	COG5632	1.24381e-62
59	hypothetical protein	CDS	63840	64163	324	107	forward		mukB superfamily	cl35272	0.00116287
60	holin	CDS	64235	64570	336	111	forward		Phage_holin_6_1 superfamily	cl09890	3.30664e-12
61	hypothetical protein	CDS	64592	64762	171	56	forward
62	hypothetical protein	CDS	64779	65453	675	224	forward
63	hypothetical protein	CDS	65505	65963	459	152	forward
64	hypothetical protein	CDS	65969	66253	285	94	forward
65	LamG domain-containing protein	CDS	66266	67228	963	320	forward		LamG superfamily	cl22861	3.24344e-11
66	hypothetical protein	CDS	67303	67806	504	167	forward
67	hypothetical protein	CDS	67862	68302	441	146	reverse		OtsA superfamily	cl30070	0.00324602
68	hypothetical protein	CDS	68321	68824	504	167	reverse
69	holliday junction resolvase	CDS	68828	69406	579	192	reverse		RuvC_like superfamily	cl21482	1.71462e-21
70	hypothetical protein	CDS	69482	69652	171	56	reverse
71	DNA polymerase III alpha subunit	CDS	69746	73087	3342	1113	reverse		DnaE superfamily	cl33964	3.57476e-145
72	hypothetical protein	CDS	73101	73574	474	157	reverse
73	thymidine kinase	CDS	73655	74269	615	204	reverse		TK superfamily	cl23762	3.2486e-33
74	5'-nucleotidase	CDS	74269	74835	567	188	reverse		HDc superfamily	cl21469	5.17732e-05
75	hypothetical protein	CDS	74829	75053	225	74	reverse
76	ATP-dependent ClpP protease	CDS	75120	75707	588	195	reverse		crotonase-like superfamily	cl23717	1.99709e-20
77	dihydrofolate reductase	CDS	75732	76268	537	178	reverse		DHFR_1	pfam00186	6.68497e-67
78	hypothetical protein	CDS	76265	76921	657	218	reverse
79	thymidylate synthase	CDS	76937	77809	873	290	reverse		Thymidylat_synt	pfam00303	2.15053e-130
80	DNA-binding protein CDS	CDS	77826	78317	492	163	reverse
81	hypothetical protein	CDS	78333	78701	369	122	reverse		REC superfamily	cl19078	0.00158584
82	hypothetical protein	CDS	78716	79105	390	129	reverse
83	hypothetical protein	CDS	79123	79437	315	104	reverse
84	hypothetical protein	CDS	79439	79600	162	53	reverse
85	GatB/YgeY domain-containing protein	CDS	79685	80122	438	145	reverse		GatB_Yqey superfamily	cl21572	3.90961e-19
86	hypothetical protein	CDS	80194	80379	186	61	reverse
87	hypothetical protein	CDS	80372	80587	216	71	reverse
88	nicotinamide phosphoribosyl transferase	CDS	80662	82158	1497	498	reverse		PRK09198	PRK09198	0
89	hypothetical protein	CDS	82187	82378	192	63	reverse
90	hypothetical protein	CDS	82380	82679	300	99	reverse
91	hypothetical protein	CDS	82681	82923	243	80	reverse
92	phosphoribosylpyrophosphate synthetase	CDS	82910	83794	885	294	reverse		PrsA superfamily	cl33889	5.51403e-22
93	hypothetical protein	CDS	83796	84035	240	79	reverse
94	hypothetical protein	CDS	84074	84481	408	135	reverse
95	hypothetical protein	CDS	84483	84782	300	99	reverse
96	hypothetical protein	CDS	84782	85039	258	85	reverse
97	DNA ligase	CDS	85044	86345	1302	433	reverse		30 superfamily	cl33690	3.8673e-47
98	ATP-dependent ClpP protease	CDS	86363	86968	606	201	reverse		crotonase-like superfamily	cl23717	3.13613e-24
99	hypothetical protein	CDS	87003	87281	279	92	reverse
100	polynucleotide kinase	CDS	87294	88289	996	331	reverse		NK superfamily	cl17190	2.58335e-14
101	RNA ligase	CDS	88294	89571	1278	425	reverse		PHA02142 superfamily	cl40757	0.000309033
102	peptidase S8 family protein	CDS	89862	90722	861	286	reverse		Peptidases_S8_Subtilisin_subset	cd07477	1.60983e-84
103	nucleotidyltransferase	CDS	90722	91309	588	195	reverse		NT_KNTase_like	cd05403	0.00256168
104	DnaJ chaperone protein	CDS	91320	91880	561	186	reverse		DnaJ superfamily	cl33903	3.28567e-12
105	hypothetical protein	CDS	91942	92160	219	72	reverse
106	hypothetical protein	CDS	92161	92391	231	76	reverse
107	hypothetical protein	CDS	92506	92793	288	95	reverse
108	DUF2493 domain-containing protein	CDS	92795	93163	369	122	reverse		DUF2493	pfam10686	1.19917e-19
109	hypothetical protein	CDS	93164	93580	417	138	reverse
110	hypothetical protein	CDS	93577	93789	213	70	reverse
111	hypothetical protein	CDS	93961	94293	333	110	reverse		PHA00442 superfamily	cl10213	1.95669e-09
112	hypothetical protein	CDS	94290	94664	375	124	reverse
113	hypothetical protein	CDS	94715	95020	306	101	reverse
114	hypothetical protein	CDS	95040	95249	210	69	reverse
115	hypothetical protein	CDS	95250	95522	273	90	reverse
116	hypothetical protein	CDS	95515	95688	174	57	reverse
117	hypothetical protein	CDS	95700	95963	264	87	reverse
118	guanylate kinase	CDS	95968	96519	552	183	reverse		NK superfamily	cl17190	8.43438e-39
119	hypothetical protein	CDS	96519	96689	171	56	reverse
120	hypothetical protein	CDS	96692	96961	270	89	reverse
121	hypothetical protein	CDS	96972	97220	249	82	reverse
122	hypothetical protein	CDS	97225	97488	264	87	reverse
123	hypothetical protein	CDS	97554	97880	327	108	reverse
124	hypothetical protein	CDS	97894	98118	225	74	reverse
125	dUTP diphosphatase	CDS	98221	99033	813	270	reverse		trimeric_dUTPase superfamily	cl00493	7.55373e-17
126	hypothetical protein	CDS	99094	99456	363	120	reverse
127	thioredoxin	CDS	99473	99784	312	103	reverse		TRX_family	cd02947	3.28027e-05
128	ribonucleoside-diphosphate reductase beta subunit	CDS	99866	100930	1065	354	reverse		RNR_1b_NrdF	TIGR04171	9.88016e-171
129	ribonucleoside-diphosphate reductase alpha subunit	CDS	100947	103034	2088	695	reverse		PRK07632 superfamily	cl35600	0
130	nucleoside 2-deoxyribosyltransferase	CDS	103041	103517	477	158	reverse		TIR_2 superfamily	cl23749	1.27105e-18
131	ribonucleotide reductase	CDS	103518	103976	459	152	reverse		FMN_red superfamily	cl00438	4.11156e-40
132	DUF1653 family protein	CDS	103985	104410	426	141	reverse		DUF1653 superfamily	cl01949	2.05049e-11
133	prohibitin family protein	CDS	104486	105313	828	275	reverse		SPFH_prohibitin	cd03401	3.33195e-39
134	DNA gyrase subunit A	CDS	105548	107689	2142	713	reverse		GyrA	COG0188	5.93758e-167
135	DNA gyrase subunit B	CDS	107735	109696	1962	653	reverse		TOP2c superfamily	cl40739	6.46995e-159
136	nucleotidyltransferase domain-containing protein	CDS	109756	110517	762	253	reverse
137	hypothetical protein	CDS	110611	111120	510	169	reverse
138	hypothetical protein	CDS	111131	111385	255	84	reverse
139	hypothetical protein	CDS	111389	111886	498	165	reverse
140	NADAR family protein	CDS	111907	112395	489	162	reverse		NADAR	cd15457	1.35139e-53
141	hypothetical protein	CDS	112400	112852	453	150	reverse
142	hypothetical protein	CDS	112845	113150	306	101	reverse
143	hypothetical protein	CDS	113175	113399	225	74	reverse
144	hypothetical protein	CDS	113431	113679	249	82	reverse
145	hypothetical protein	CDS	113684	114046	363	120	reverse
146	hypothetical protein	CDS	114033	114245	213	70	reverse
147	hypothetical protein	CDS	114245	114598	354	117	reverse
148	hypothetical protein	CDS	114652	114810	159	52	reverse
149	hypothetical protein	CDS	114826	115170	345	114	reverse
150	hypothetical protein	CDS	115181	115345	165	54	reverse
151	hypothetical protein	CDS	115350	115655	306	101	reverse
152	hypothetical protein	CDS	115667	115846	180	59	reverse
153	hypothetical protein	CDS	115878	116072	195	64	reverse
154	hypothetical protein	CDS	116098	116685	588	195	reverse		Peptidases_S8_S53 superfamily	cl10459	0.00540927
155	hypothetical protein	CDS	116697	117155	459	152	reverse
156	hypothetical protein	CDS	117155	117400	246	81	reverse
157	hypothetical protein	CDS	117412	117648	237	78	reverse
158	hypothetical protein	CDS	117660	117872	213	70	reverse
159	hypothetical protein	CDS	117884	118102	219	72	reverse
160	hypothetical protein	CDS	118104	118703	600	199	reverse
161	hypothetical protein	CDS	118715	119545	831	276	reverse
162	nucleotide excision repair endonuclease	CDS	119550	120116	567	188	reverse		GIY-YIG_UvrC_Cho	cd10434	3.83705e-15
163	hypothetical protein	CDS	120133	120741	609	202	reverse
164	hypothetical protein	CDS	120746	120979	234	77	reverse
165	macro domain-containing protein	CDS	120992	121423	432	143	reverse		Macro_SF superfamily	cl00019	2.65707e-16
166	hypothetical protein	CDS	121462	121587	126	41	reverse		PTZ00037 superfamily	cl36499	0.00966465
167	hypothetical protein	CDS	121619	121807	189	62	reverse
168	hypothetical protein	CDS	121819	122187	369	122	reverse
169	hypothetical protein	CDS	122192	122608	417	138	reverse
170	hypothetical protein	CDS	122686	122910	225	74	reverse
171	(p)ppGpp synthase/hydrolase	CDS	122907	123683	777	258	reverse		SpoT superfamily	cl33835	1.13364e-17
172	hypothetical protein	CDS	123696	124115	420	139	reverse
173	single-stranded-DNA-specific exonuclease	CDS	124234	125955	1722	573	reverse		RecJ	COG0608	2.37258e-63
174	antitoxin	CDS	125906	126310	405	134	reverse
175	hypothetical protein	CDS	126377	126619	243	80	reverse
176	hypothetical protein	CDS	126697	127173	477	158	reverse
177	DNA primase	CDS	127279	128391	1113	370	reverse		PRK08624 superfamily	cl35725	4.88563e-26
178	replicative DNA helicase	CDS	128402	129937	1536	511	reverse		P-loop_NTPase superfamily	cl38936	0.000680921
179	hypothetical protein	CDS	129953	130561	609	202	reverse
180	thymidylate kinase	CDS	130641	131234	594	197	reverse		P-loop_NTPase superfamily	cl38936	4.97884e-05
181	3D domain family protein	CDS	131246	132016	771	256	reverse		3D_containing_proteins	cd14667	1.20408e-37
182	p-loop-containing nucleoside triphosphate hydrolase	CDS	132091	133185	1095	364	reverse		YlqF_related_GTPase superfamily	cl40481	9.51491e-23
183	HNH endonuclease	CDS	133263	133805	543	180	reverse		HNH_3	pfam13392	2.67296e-11
184	single-stranded DNA binding protein	CDS	133901	135046	1146	381	reverse		RPA_2b-aaRSs_OBF_like superfamily	cl09930	0.00370417
185	hypothetical protein	CDS	135170	135547	378	125	reverse
186	transcriptional regulator	CDS	135674	135940	267	88	reverse
187	site-specific tyrosine recombinase	CDS	135957	136955	999	332	reverse		DNA_BRE_C superfamily	cl00213	5.93655e-05
188	hypothetical protein	CDS	137249	137815	567	188	reverse
189	hypothetical protein	CDS	137867	138358	492	163	reverse
190	hypothetical protein	CDS	138363	138791	429	142	reverse
191	hypothetical protein	CDS	138872	139204	333	110	reverse
192	SprT family protein	CDS	139201	139686	486	161	reverse		DUF45 superfamily	cl19237	3.02836e-14
193	hypothetical protein	CDS	139765	140103	339	112	reverse
194	hypothetical protein	CDS	140143	140379	237	78	reverse
195	hypothetical protein	CDS	140376	140633	258	85	reverse
196	hypothetical protein	CDS	140646	141041	396	131	reverse
197	hypothetical protein	CDS	141043	141264	222	73	reverse
198	hypothetical protein	CDS	141528	141704	177	58	reverse
199	hypothetical protein	CDS	141885	142214	330	109	reverse
200	hypothetical protein	CDS	142216	142383	168	55	reverse
201	hypothetical protein	CDS	142370	142741	372	123	reverse
202	hypothetical protein	CDS	142745	143245	501	166	reverse
203	hypothetical protein	CDS	143542	143706	165	54	reverse
204	hypothetical protein	CDS	143696	143905	210	69	reverse
205	hypothetical protein	CDS	144068	144244	177	58	reverse		PRK07225 superfamily	cl35563	0.000375225
206	hypothetical protein	CDS	144318	144482	165	54	reverse
207	class I SAM-dependent methyltransferase	CDS	144488	144919	432	143	reverse		Methyltransf_25	pfam13649	4.34617e-10
208	hypothetical protein	CDS	144934	145194	261	86	reverse
209	translation elongation factor Ts	CDS	145200	145445	246	81	reverse		Tsf superfamily	cl33821	5.45176e-06
210	hypothetical protein	CDS	145516	145776	261	86	reverse
211	hypothetical protein	CDS	145773	146114	342	113	reverse
212	hypothetical protein	CDS	146118	146267	150	49	reverse
213	hypothetical protein	CDS	146269	146619	351	116	reverse
214	hypothetical protein	CDS	146656	146853	198	65	reverse
215	hypothetical protein	CDS	146864	147064	201	66	reverse
216	hypothetical protein	CDS	147179	147379	201	66	reverse
217	hypothetical protein	CDS	147381	147638	258	85	reverse
218	hypothetical protein	CDS	147640	147843	204	67	reverse
219	hypothetical protein	CDS	147857	148039	183	60	reverse
220	hypothetical protein	CDS	148076	148249	174	57	reverse
221	hypothetical protein	CDS	148330	148560	231	76	reverse
222	hypothetical protein	CDS	148560	148802	243	80	reverse
223	hypothetical protein	CDS	148804	148962	159	52	reverse
224	hypothetical protein	CDS	148959	149144	186	61	reverse
225	hypothetical protein	CDS	149178	149330	153	50	reverse
226	hypothetical protein	CDS	149302	149523	222	73	reverse
227	hypothetical protein	CDS	149563	149757	195	64	reverse
228	hypothetical protein	CDS	149855	150076	222	73	reverse
229	hypothetical protein	CDS	150090	150437	348	115	reverse
230	hypothetical protein	CDS	150535	150858	324	107	reverse
231	hypothetical protein	CDS	150931	151125	195	64	reverse
232	hypothetical protein	CDS	151140	151334	195	64	reverse
233	hypothetical protein	CDS	151334	151534	201	66	reverse
234	hypothetical protein	CDS	151551	151697	147	48	reverse
235	hypothetical protein	CDS	151713	151907	195	64	reverse
236	hypothetical protein	CDS	152073	152222	150	49	reverse
237	hypothetical protein	CDS	152342	152590	249	82	reverse
238	MazG family protein	CDS	152566	153057	492	163	reverse		NTP-PPase_Af0060_like	cd11533	7.17877e-10
239	hypothetical protein	CDS	153091	153276	186	61	reverse
240	hypothetical protein	CDS	153304	153696	393	130	reverse
241	hypothetical protein	CDS	153693	153962	270	89	reverse
242	hypothetical protein	CDS	153975	154214	240	79	reverse
243	hypothetical protein	CDS	154299	154607	309	102	reverse
244	hypothetical protein	CDS	154696	154854	159	52	reverse
245	hypothetical protein	CDS	154855	155178	324	107	reverse
246	hypothetical protein	CDS	155180	155656	477	158	reverse
247	hypothetical protein	CDS	155734	156096	363	120	reverse
248	hypothetical protein	CDS	156098	156361	264	87	reverse
249	hypothetical protein	CDS	156388	156627	240	79	reverse
250	hypothetical protein	CDS	156690	157028	339	112	reverse
251	hypothetical protein	CDS	157112	157282	171	56	reverse
252	hypothetical protein	CDS	157296	157739	444	147	reverse
253	hypothetical protein	CDS	157803	157991	189	62	reverse
254	hypothetical protein	CDS	158079	158231	153	50	reverse
255	serine/threonine protein kinase	CDS	158329	159309	981	326	reverse		SPS1	COG0515	1.93029e-08
256	hypothetical protein	CDS	160264	160536	273	90	reverse
257	hypothetical protein	CDS	162055	162561	507	168	forward
258	hypothetical protein	CDS	162652	162894	243	80	forward
259	hypothetical protein	CDS	162977	163405	429	142	forward
260	hypothetical protein	CDS	163421	163537	117	38	forward
261	hypothetical protein	CDS	163589	164173	585	194	forward
262	hypothetical protein	CDS	164293	164562	270	89	forward
263	hypothetical protein	CDS	164590	164880	291	96	forward
264	hypothetical protein	CDS	164911	165138	228	75	forward
265	hypothetical protein	CDS	165190	165345	156	51	forward
266	hypothetical protein	CDS	165533	165712	180	59	reverse
267	hypothetical protein	CDS	165865	166107	243	80	forward
268	hypothetical protein	CDS	166189	167172	984	327	forward		PTZ00108 superfamily	cl36510	0.00461619
269	hypothetical protein	CDS	167300	168067	768	255	forward

## Sheet: Supplementary Table 8
Supplementary Table 8: Bacillus phage Thrax4 genome annotations.
	Bacillus phage vB_BanS_Thrax4
gp	product	Type	Min	Max	Length (nt)	Length (aa)	Direction		NCBI CDD				Virfam			Hhpred
									Name	Accession	E-Value		Name	Detection method		Hit	Name	Probability	E-value	Score
1	hypothetical protein	CDS	643	840	198	65	reverse
2	hypothetical protein	CDS	842	1096	255	84	reverse
3	hypothetical protein	CDS	1096	1290	195	64	reverse
4	hypothetical protein	CDS	1292	1504	213	70	reverse
5	hypothetical protein	CDS	1510	1734	225	74	reverse
6	hypothetical protein	CDS	1739	1939	201	66	reverse
7	hypothetical protein	CDS	1950	2315	366	121	reverse		Phage_gp49_66 superfamily	cl10351	2.33371e-12
8	hypothetical protein	CDS	2367	2636	270	89	reverse
9	hypothetical protein	CDS	2701	3534	834	277	reverse
10	RecD-like DNA helicase	CDS	3651	5969	2319	772	reverse		recD_rel superfamily	cl36909	2.5873e-102
11	ParM family protein	CDS	6203	7033	831	276	forward		NBD_sugar-kinase_HSP70_actin superfamily	cl17037	3.42147e-21
12	hypothetical protein	CDS	7046	7330	285	94	forward
13	hypothetical protein	CDS	7655	8137	483	160	forward
14	M23 family metallopeptidase	CDS	8146	8868	723	240	forward		NlpD	COG0739	9.32593e-20
15	hypothetical protein	CDS	8893	9045	153	50	forward
16	type IV secretory system conjugative DNA transfer family protein	CDS	9045	11834	2790	929	forward		P-loop_NTPase superfamily	cl38936	0.000628962
17	replication-relaxation family protein	CDS	11831	12649	819	272	forward		Replic_Relax superfamily	cl23910	3.60864e-06
18	site-specific tyrosine recombinase	CDS	12870	13886	1017	338	forward		DNA_BRE_C superfamily	cl00213	6.3537e-08
19	hypothetical protein	CDS	13997	14227	231	76	forward
20	replication initiator	CDS	14461	15291	831	276	reverse		HTH_24	pfam13412	0.00177512
21	transcriptional regulator	CDS	15494	15937	444	147	forward
22	hypothetical protein	CDS	15974	16330	357	118	forward
23	hypothetical protein	CDS	16330	16626	297	98	forward
24	DNA binding protein	CDS	16640	16936	297	98	forward		HU_IHF superfamily	cl00257	1.23901e-09
25	ribonuclease	CDS	16957	18192	1236	411	forward		YlaK superfamily	cl34370	4.21173e-32
	tRNA-Asn	tRNA	18441	18516	76		forward
	tRNA-Asp	tRNA	18519	18592	74		forward
	tRNA-Trp	tRNA	18597	18680	84		forward
	tRNA-Gly	tRNA	18681	18753	73		forward
	tRNA-Gln	tRNA	18763	18839	77		forward
	tRNA-His	tRNA	18898	18970	73		forward
	tRNA-Met	tRNA	19022	19093	72		forward
	tRNA-Phe	tRNA	19097	19170	74		forward
	tRNA-Leu	tRNA	19175	19261	87		forward
	tRNA-Cys	tRNA	19271	19347	77		forward
	tRNA-Glu	tRNA	19356	19429	74		forward
	tRNA-Ile	tRNA	19584	19657	74		forward
	tRNA-Tyr	tRNA	19665	19750	86		forward
	tRNA-Leu	tRNA	19754	19839	86		forward
	tRNA-Pro	tRNA	19850	19923	74		forward
	tRNA-Ala	tRNA	19928	20001	74		forward
	tRNA-Thr	tRNA	20003	20074	72		forward
	tRNA-Ser	tRNA	20152	20238	87		forward
	tRNA-Ser	tRNA	20243	20334	92		forward
	tRNA-Gly	tRNA	20336	20408	73		forward
	tRNA-Arg	tRNA	20413	20487	75		forward
	tRNA-Arg	tRNA	20492	20565	74		forward
26	DUF2828 family protein	CDS	21178	22620	1443	480	forward		vWFA superfamily	cl00057	1.73915e-79
27	hypothetical protein	CDS	22662	22880	219	72	forward
28	YonK family protein	CDS	22987	23190	204	67	forward		YonK superfamily	cl09858	2.72355e-05
29	metallophosphatase	CDS	23210	24451	1242	413	forward		MPP_superfamily superfamily	cl13995	1.55001e-05
30	hypothetical protein	CDS	24477	25034	558	185	forward
31	terminase small subunit	CDS	25191	26090	900	299	forward									3GOX_B	Restriction endonuclease Hpy99I; ENDONUCLEASE-DNA COMPLEX, RESTRICTION ENZYME, HPY99I, PSEUDOPALINDROME, HYDROLASE-DNA C	83.64	1.8	38.45
32	terminase large subunit	CDS	26068	27762	1695	564	forward						terminase large subunit	Blast (e-value=7e-41)		6Z6D_A	Terminase large subunit; genome packaging, bacteriophage, ATPase, nuclease, VIRAL PROTEIN; HET: BR; 2.2A {Enterobacteria	100	5e-35	297.93
33	portal protein	CDS	27778	29289	1512	503	forward						portal protein	HHsearch (proba=100.00%)		6TE9_A	Phage portal protein, HK97 family; "neck", "portal", "capsid", "tail tube", VIRUS; 3.58A {Rhodobacter capsulatus}	99.78	1.4e-16	162.88
34	prohead protease	CDS	29317	30747	1431	476	forward									5JBL_C	Prohead core protein protease; protease pentamer, phage T4, prohead, HYDROLASE; 1.943A {Enterobacteria phage T4}	94.62	2.3	42.37
35	capsid stabilizing protein	CDS	30776	31300	525	174	forward									5WK1_M	Capsid Stabilizing Protein; Major Capsid Protein, Capsid Stabilizing Protein, HK 97 fold, Decoration Protein, VIRUS; 3.6	96.86	0.17	39.23
36	major capsid protein	CDS	31332	32327	996	331	forward		COG4641 superfamily	cl34798	0.00193631		major capsid protein	HHsearch (proba=97.82%)		6WKK_C	Gp27 major capsid protein; phage G, major capsid protein, decoration protein, capsid, icosahedral, gp26, gp27, VIRUS; 6.	99.39	9.8e-11	105.6
37	hypothetical protein	CDS	32411	33121	711	236	forward
38	hypothetical protein	CDS	33137	33601	465	154	forward
39	hypothetical protein	CDS	33598	33918	321	106	forward
40	head closure protein	CDS	33921	34691	771	256	forward						head closure protein	HHsearch (proba=86.82%)		6TE9_E	Stopper protein Rcc01689; "neck", "portal", "capsid", "tail tube", VIRUS; 3.58A {Rhodobacter capsulatus}	93.57	1.3	32.97
41	tail completion protein	CDS	34691	35185	495	164	forward						tail completion protein	HHsearch (proba=78.08%)		6TE9_F	Tail terminator protein Rcc01690; "neck", "portal", "capsid", "tail tube", VIRUS; 3.58A {Rhodobacter capsulatus}	90.69	4.8	27.57
42	hypothetical protein	CDS	35185	36033	849	282	forward
43	major tail protein	CDS	36083	36826	744	247	forward						major tail protein	Blast (e-value=2e-21)		6XGR_N	YSD1_22 major tail protein; Bacteriophage tail, helical assembly, VIRAL PROTEIN; 3.5A {Bacteriophage sp.}	99.93	1.6e-23	184.09
44	hypothetical protein	CDS	37011	37526	516	171	forward
45	neck protein	CDS	37507	38007	501	166	forward						neck protein	HHsearch (proba=85.20%)		YB0_I	CC-Type2-(TaSd)2; alpha-helical barrel, de novo protein, de novo peptide, coiled coil, designed peptide, designed protei	24.43	180	17.23
46	site-specific tyrosine recombinase	CDS	38017	38994	978	325	forward		DNA_BRE_C	cd00397	1.41198e-19
47	tape measure protein	CDS	39074	48424	9351	3116	forward		PhageMin_Tail superfamily	cl29167	5.79017e-37					7RRO_H2	Coiled-coil domain containing 114; cilia, microtubule, dynein, motility, STRUCTURAL PROTEIN; HET: MG, GTP, GDP; 3.4A {Bo	99.12	0.00025	93.7
48	distal tail protein	CDS	48463	49233	771	256	forward		Sipho_tail superfamily	cl17486	4.48622e-13					2X8K_A	HYPOTHETICAL PROTEIN 19.1; VIRAL PROTEIN, DISTAL TAIL PROTEIN; 2.95A {BACILLUS PHAGE SPP1}	100	3.7e-31	204.36
49	permuted papain-like amidase	CDS	49311	49796	486	161	forward		NLPC_P60 superfamily	cl21534	3.02582e-10					3KW0_C	Cysteine peptidase; Cysteine peptidase, Structural Genomics, Joint Center for Structural Genomics, JCSG, Protein Structu	99.93	3.2e-24	145.39
50	tail endopeptidase	CDS	49813	52476	2664	887	forward		Prophage_tail superfamily	cl23994	1.56375e-06					6V8I_BE	Tail-Associated Lysin, gp59; phage tail, tail tip, tape measure protein, VIRAL PROTEIN; 3.7A {Staphylococcus virus 80alp	99.9	3.8e-21	230.89
51	hypothetical protein	CDS	52496	53599	1104	367	forward
52	tail fiber	CDS	53720	57766	4047	1348	forward									4XUP_D	Endo-1,4-beta-xylanase C; Binding Site, Carbohydrates, Enzyme Stability, Substrate Specificity, Endo-1, 4-beta-xylanase,	99.1	4.8e-08	114.16
53	pyocin family protein	CDS	57791	60508	2718	905	forward		pyocin_knob superfamily	cl05457	1.09511e-22					6F45_A	Long tail fiber distal subunit; Bacteriophage, Helical sandwich, Tail fiber, polyglycine, VIRAL PROTEIN; HET: MPD, MRD,	98.49	4.5e-07	92.43
54	hypothetical protein	CDS	60511	61008	498	165	forward
55	hypothetical protein	CDS	61031	61183	153	50	forward
56	N-acetylmuramoyl-L-alanine amidase	CDS	61258	62199	942	313	forward		CwlA	COG5632	1.1989e-59
57	hypothetical protein	CDS	62269	62589	321	106	forward		DUF460 superfamily	cl27170	0.00464547
58	holin	CDS	62661	62999	339	112	forward		Phage_holin_6_1 superfamily	cl09890	3.94567e-09
59	hypothetical protein	CDS	63017	63196	180	59	forward
60	hypothetical protein	CDS	63210	63884	675	224	forward
61	hypothetical protein	CDS	63932	64384	453	150	forward
62	hypothetical protein	CDS	64390	64674	285	94	forward
63	LamG domain-containing protein	CDS	64687	65640	954	317	forward		LamG superfamily	cl22861	4.34603e-09
64	hypothetical protein	CDS	65743	66246	504	167	forward		GH2_like superfamily	cl41749	0.0021609
65	hypothetical protein	CDS	66334	66867	534	177	reverse
66	holliday junction resolvase	CDS	66871	67419	549	182	reverse		RuvC_like superfamily	cl21482	2.22196e-22
67	hypothetical protein	CDS	67493	67702	210	69	reverse
68	DNA polymerase III alpha subunit	CDS	67797	70907	3111	1036	reverse		DnaE superfamily	cl33964	1.85858e-99
69	hypothetical protein	CDS	70922	71491	570	189	reverse
70	thymidine kinase	CDS	71588	72292	705	234	reverse		TK superfamily	cl23762	3.16671e-33
71	5'-nucleotidase	CDS	72294	72887	594	197	reverse		HDc superfamily	cl21469	2.74494e-05
72	ATP-dependent ClpP protease	CDS	72978	73625	648	215	reverse		crotonase-like superfamily	cl23717	4.71614e-32
73	dihydrofolate reductase	CDS	73638	74162	525	174	reverse		DHFR_1	pfam00186	1.11977e-62
74	hypothetical protein	CDS	74164	74403	240	79	reverse
75	thymidylate synthase	CDS	74415	75251	837	278	reverse		ThyA	COG0207	1.49872e-75
76	hypothetical protein	CDS	75272	75517	246	81	reverse
77	hypothetical protein	CDS	75564	75905	342	113	reverse
78	DNA-binding protein CDS	CDS	75933	76448	516	171	reverse
79	hypothetical protein	CDS	76483	76875	393	130	reverse
80	hypothetical protein	CDS	76887	77237	351	116	reverse
81	hypothetical protein	CDS	77254	77472	219	72	reverse
82	GatB/YgeY domain-containing protein	CDS	77558	77995	438	145	reverse		GatB_Yqey superfamily	cl21572	6.97593e-25
83	hypothetical protein	CDS	78059	78220	162	53	reverse
84	nicotinamide phosphoribosyl transferase	CDS	78232	79950	1719	572	reverse		PRK09198	PRK09198	0
85	phosphoribosylpyrophosphate synthetase	CDS	79973	80830	858	285	reverse		PrsA superfamily	cl33889	2.60875e-23
86	DUF1273 domain family protein	CDS	80869	81426	558	185	reverse		DNA_processg_A superfamily	cl22881	2.9836e-24
87	hypothetical protein	CDS	81470	81670	201	66	reverse
88	hypothetical protein	CDS	81672	82082	411	136	reverse
89	hypothetical protein	CDS	82087	82500	414	137	reverse
90	hypothetical protein	CDS	82514	82927	414	137	reverse
91	RNA ligase	CDS	82987	83889	903	300	reverse		RNA_ligase	pfam09414	1.09681e-15
92	hypothetical protein	CDS	83923	84231	309	102	reverse
93	hypothetical protein	CDS	84232	84501	270	89	reverse
94	DNA ligase	CDS	84513	85832	1320	439	reverse		30 superfamily	cl33690	1.15203e-44
95	ATP-dependent ClpP protease	CDS	85848	86447	600	199	reverse		crotonase-like superfamily	cl23717	1.06047e-24
96	hypothetical protein	CDS	86476	86673	198	65	reverse
97	polynucleotide kinase	CDS	86686	87660	975	324	reverse		AAA_33	pfam13671	5.55094e-22
98	RNA ligase	CDS	87657	88814	1158	385	reverse		RNA_lig_T4_1 superfamily	cl09743	1.00259e-15
99	peptidase S8 family protein	CDS	88924	89784	861	286	reverse		Peptidases_S8_Subtilisin_subset	cd07477	9.33321e-85
100	hypothetical protein	CDS	89768	89980	213	70	reverse
101	hypothetical protein	CDS	89992	90426	435	144	reverse
102	nucleotidyltransferase	CDS	90428	91030	603	200	reverse		NT_Pol-beta-like superfamily	cl11966	0.00411948
103	hypothetical protein	CDS	91052	91369	318	105	reverse
104	hypothetical protein	CDS	91437	91826	390	129	reverse
105	hypothetical protein	CDS	91914	92183	270	89	reverse
106	hypothetical protein	CDS	92184	92408	225	74	reverse
107	hypothetical protein	CDS	92408	92632	225	74	reverse
108	ribonuclease Z	CDS	92634	93359	726	241	reverse		metallo-hydrolase-like_MBL-fold superfamily	cl23716	6.60446e-19
109	hypothetical protein	CDS	93364	93606	243	80	reverse
110	hypothetical protein	CDS	93611	93874	264	87	reverse
111	hypothetical protein	CDS	93887	93976	90	29	reverse
112	hypothetical protein	CDS	93980	94396	417	138	reverse
113	guanylate kinase	CDS	94409	94960	552	183	reverse		Gmk superfamily	cl30082	2.34823e-39
114	hypothetical protein	CDS	94973	95137	165	54	reverse
115	hypothetical protein	CDS	95143	95403	261	86	reverse
116	hypothetical protein	CDS	95415	95702	288	95	reverse
117	hypothetical protein	CDS	95754	96095	342	113	reverse
118	dUTP diphosphatase	CDS	96195	97127	933	310	reverse		trimeric_dUTPase superfamily	cl00493	7.54415e-16
119	thioredoxin	CDS	97230	97535	306	101	reverse		TRX_family	cd02947	1.20598e-05
120	ribonucleoside-diphosphate reductase beta subunit	CDS	97618	98673	1056	351	reverse		RNR_1b_NrdF	TIGR04171	1.76759e-169
121	ribonucleoside-diphosphate reductase alpha subunit	CDS	98691	100793	2103	700	reverse		PRK07632 superfamily	cl35600	0
122	hypothetical protein	CDS	100818	101039	222	73	reverse
123	ribonucleotide reductase	CDS	101036	101410	375	124	reverse		FMN_red superfamily	cl00438	4.73841e-44
124	DUF1653 family protein	CDS	101521	101922	402	133	reverse		DUF1653 superfamily	cl01949	1.9491e-10
125	PcfJ domain family protein	CDS	101993	103471	1479	492	reverse		PcfJ superfamily	cl20512	6.01407e-25
126	DNA gyrase subunit A	CDS	103521	105674	2154	717	reverse		GyrA	COG0188	2.11185e-161
127	DNA gyrase subunit B	CDS	105720	107675	1956	651	reverse		TOP2c superfamily	cl40739	3.28921e-155
128	nucleotidyltransferase domain-containing protein	CDS	107735	108493	759	252	reverse
129	hypothetical protein	CDS	108567	108821	255	84	reverse
130	hypothetical protein	CDS	108815	109081	267	88	reverse
131	hypothetical protein	CDS	109095	109367	273	90	reverse
132	hypothetical protein	CDS	109364	109672	309	102	reverse
133	hypothetical protein	CDS	109677	110231	555	184	reverse
134	NADAR family protein	CDS	110224	110967	744	247	reverse		NADAR	cd15457	5.24381e-51
135	hypothetical protein	CDS	110972	111439	468	155	reverse
136	hypothetical protein	CDS	111451	111624	174	57	reverse
137	hypothetical protein	CDS	111657	111830	174	57	reverse
138	hypothetical protein	CDS	111841	112164	324	107	reverse
139	hypothetical protein	CDS	112175	112648	474	157	reverse
140	hypothetical protein	CDS	112678	112881	204	67	reverse
141	hypothetical protein	CDS	112902	113186	285	94	reverse
142	hypothetical protein	CDS	113212	113328	117	38	reverse
143	hypothetical protein	CDS	113339	113425	87	28	reverse
144	hypothetical protein	CDS	113447	113656	210	69	reverse
145	hypothetical protein	CDS	113661	113795	135	44	reverse
146	hypothetical protein	CDS	113809	114024	216	71	reverse
147	hypothetical protein	CDS	114055	114333	279	92	reverse
148	hypothetical protein	CDS	114323	114565	243	80	reverse
149	hypothetical protein	CDS	114567	114722	156	51	reverse
150	hypothetical protein	CDS	114732	115001	270	89	reverse
151	hypothetical protein	CDS	115048	116001	954	317	reverse
152	nucleotide excision repair endonuclease	CDS	116024	116569	546	181	reverse		GIY-YIG_SF superfamily	cl15257	4.98478e-14
153	hypothetical protein	CDS	116559	116969	411	136	reverse
154	hypothetical protein	CDS	116980	117324	345	114	reverse
155	hypothetical protein	CDS	117336	117467	132	43	reverse
156	hypothetical protein	CDS	117520	117819	300	99	reverse
157	macro domain-containing protein	CDS	117824	118291	468	155	reverse		Macro_SF superfamily	cl00019	2.42509e-26
158	hypothetical protein	CDS	118296	118508	213	70	reverse
159	hypothetical protein	CDS	118540	118728	189	62	reverse
160	hypothetical protein	CDS	118793	118939	147	48	reverse
161	(p)ppGpp synthase/hydrolase	CDS	118957	119733	777	258	reverse		SpoT superfamily	cl33835	5.38746e-22
162	hypothetical protein	CDS	119814	120050	237	78	reverse
163	single-stranded-DNA-specific exonuclease	CDS	120062	121750	1689	562	reverse		RecJ	COG0608	2.79882e-64
164	antitoxin	CDS	121701	122096	396	131	reverse
165	hypothetical protein	CDS	122169	122411	243	80	reverse
166	hypothetical protein	CDS	122526	123080	555	184	reverse
167	DNA primase	CDS	123196	124260	1065	354	reverse		PRK08624 superfamily	cl35725	1.9799e-25
168	replicative DNA helicase	CDS	124328	125860	1533	510	reverse		P-loop_NTPase superfamily	cl38936	8.90683e-08
169	hypothetical protein	CDS	125879	126469	591	196	reverse
170	thymidylate kinase	CDS	126577	127110	534	177	reverse		NK superfamily	cl17190	1.26104e-11
171	3D domain family protein	CDS	127125	127886	762	253	reverse		3D_containing_proteins	cd14667	9.19105e-37
172	p-loop-containing nucleoside triphosphate hydrolase	CDS	127964	129136	1173	390	reverse		YlqF_related_GTPase superfamily	cl40481	3.50098e-21
173	single-stranded DNA binding protein	CDS	129286	130467	1182	393	reverse
174	hypothetical protein	CDS	130581	130961	381	126	reverse
175	transcriptional regulator	CDS	131126	131443	318	105	reverse
176	site-specific tyrosine recombinase	CDS	131461	132474	1014	337	reverse		XerC	COG0582	0.000130892
177	hypothetical protein	CDS	132782	133249	468	155	reverse
178	hypothetical protein	CDS	133365	133628	264	87	reverse		HTH_XRE superfamily	cl22854	0.00401057
179	hypothetical protein	CDS	133730	134167	438	145	reverse
180	hypothetical protein	CDS	134249	134575	327	108	reverse
181	SprT family protein	CDS	134572	135075	504	167	reverse		DUF45 superfamily	cl19237	4.10289e-09
182	hypothetical protein	CDS	135134	135547	414	137	reverse
183	hypothetical protein	CDS	135587	135973	387	128	reverse
184	hypothetical protein	CDS	135975	136193	219	72	reverse
185	hypothetical protein	CDS	136190	136495	306	101	reverse
186	hypothetical protein	CDS	136492	136758	267	88	reverse
187	hypothetical protein	CDS	136805	137005	201	66	reverse
188	hypothetical protein	CDS	136998	137249	252	83	reverse
189	hypothetical protein	CDS	137277	137462	186	61	reverse
190	hypothetical protein	CDS	137673	137933	261	86	reverse
191	hypothetical protein	CDS	137938	138348	411	136	reverse
192	hypothetical protein	CDS	138362	138538	177	58	reverse
193	hypothetical protein	CDS	138543	138965	423	140	reverse
194	hypothetical protein	CDS	138977	139210	234	77	reverse
195	hypothetical protein	CDS	139191	139583	393	130	reverse
196	hypothetical protein	CDS	139564	139878	315	104	reverse
197	nicotinamide-nucleotide adenylyltransferase	CDS	140023	141051	1029	342	reverse		PRK08099 superfamily	cl35641	2.0961e-74
198	hypothetical protein	CDS	141051	141170	120	39	reverse
199	hypothetical protein	CDS	141175	141306	132	43	reverse
200	nicotinamide mononucleotide transporter	CDS	141308	141994	687	228	reverse		NMN_transporter	pfam04973	2.84778e-35
201	hypothetical protein	CDS	142019	142186	168	55	reverse
202	hypothetical protein	CDS	142252	142437	186	61	reverse
203	hypothetical protein	CDS	142605	142814	210	69	reverse
204	hypothetical protein	CDS	142811	143233	423	140	reverse
205	class I SAM-dependent methyltransferase	CDS	143302	143733	432	143	reverse		AdoMet_MTases superfamily	cl17173	4.81548e-08
206	hypothetical protein	CDS	143733	143942	210	69	reverse
207	hypothetical protein	CDS	143955	144164	210	69	reverse
208	hypothetical protein	CDS	144229	144444	216	71	reverse
209	hypothetical protein	CDS	144600	144689	90	29	reverse
210	hypothetical protein	CDS	144719	144964	246	81	reverse		HTH superfamily	cl21459	0.00646333
211	hypothetical protein	CDS	144996	145130	135	44	reverse
212	hypothetical protein	CDS	145387	145665	279	92	reverse
213	hypothetical protein	CDS	145679	145858	180	59	reverse
214	hypothetical protein	CDS	145867	146289	423	140	reverse
215	hypothetical protein	CDS	146373	146552	180	59	reverse
216	hypothetical protein	CDS	146583	146912	330	109	reverse
217	hypothetical protein	CDS	146960	147100	141	46	reverse
218	hypothetical protein	CDS	147135	147314	180	59	reverse
219	hypothetical protein	CDS	147326	147535	210	69	reverse
220	hypothetical protein	CDS	147595	147789	195	64	reverse
221	hypothetical protein	CDS	147800	147976	177	58	reverse
222	hypothetical protein	CDS	148008	148247	240	79	reverse
223	hypothetical protein	CDS	148279	148530	252	83	reverse
224	hypothetical protein	CDS	148544	148807	264	87	reverse
225	hypothetical protein	CDS	148809	148979	171	56	reverse
226	hypothetical protein	CDS	149026	149376	351	116	reverse
227	hypothetical protein	CDS	149451	149825	375	124	reverse
228	hypothetical protein	CDS	149889	150005	117	38	reverse
229	helix-turn-helix transcriptional regulator	CDS	150015	150275	261	86	reverse		HTH_XRE	smart00530	6.01621e-12
230	hypothetical protein	CDS	150307	150714	408	135	reverse
231	hypothetical protein	CDS	150745	150912	168	55	reverse
232	hypothetical protein	CDS	150917	151153	237	78	reverse
233	hypothetical protein	CDS	151166	151438	273	90	reverse
234	MazG family protein	CDS	151435	151728	294	97	reverse		NTP-PPase_Af0060_like	cd11533	1.22491e-10
235	hypothetical protein	CDS	151842	151991	150	49	reverse
236	hypothetical protein	CDS	151993	152292	300	99	reverse
237	hypothetical protein	CDS	152376	152612	237	78	reverse
238	hypothetical protein	CDS	152609	152899	291	96	reverse
239	hypothetical protein	CDS	152956	153273	318	105	reverse
240	hypothetical protein	CDS	153275	153523	249	82	reverse
241	hypothetical protein	CDS	153547	153825	279	92	reverse
242	hypothetical protein	CDS	153891	154352	462	153	reverse
243	hypothetical protein	CDS	154354	154758	405	134	reverse
244	hypothetical protein	CDS	154823	155113	291	96	reverse
245	hypothetical protein	CDS	155125	155460	336	111	reverse
246	aminopeptidase	CDS	155555	156580	1026	341	reverse		Zinc_peptidase_like superfamily	cl14876	5.35677e-19
247	hypothetical protein	CDS	156700	157005	306	101	reverse		PRK10668 superfamily	cl40753	0.00748781
248	hypothetical protein	CDS	157063	157386	324	107	reverse
249	hypothetical protein	CDS	157454	157900	447	148	reverse
250	hypothetical protein	CDS	157913	158308	396	131	reverse
251	hypothetical protein	CDS	158413	158991	579	192	reverse
252	hypothetical protein	CDS	159004	159183	180	59	reverse
253	TM2 domain-containing protein	CDS	159319	159567	249	82	reverse		TM2 superfamily	cl00984	3.86413e-05
254	hypothetical protein	CDS	159644	160030	387	128	reverse
255	serine/threonine protein kinase	CDS	160239	160907	669	222	reverse		PKc_like superfamily	cl21453	0.00022337
256	hypothetical protein	CDS	160970	161176	207	68	reverse		MDN1 superfamily	cl34967	0.00796779
257	hypothetical protein	CDS	161552	161926	375	124	reverse
258	hypothetical protein	CDS	161957	162286	330	109	reverse
259	hypothetical protein	CDS	163370	163495	126	41	reverse
260	hypothetical protein	CDS	164034	164591	558	185	forward
261	hypothetical protein	CDS	164588	164770	183	60	forward
262	hypothetical protein	CDS	164755	164871	117	38	forward
263	hypothetical protein	CDS	164886	165092	207	68	forward
264	hypothetical protein	CDS	165083	165175	93	30	forward
265	hypothetical protein	CDS	165195	165347	153	50	forward
266	hypothetical protein	CDS	165432	166346	915	304	forward
267	hypothetical protein	CDS	166438	167715	1278	425	forward

## Sheet: Supplementary Table 9
Supplementary Table 9: Bacillus phage Thrax5 genome annotations.
	Bacillus phage vB_BanS_Thrax5
gp	product	Type	Min	Max	Length (nt)	Length (aa)	Direction		NCBI CDD				Virfam			Hhpred
									Name	Accession	E-Value		Name	Detection method		Hit	Name	Probability	E-value	Score	Score
1	hypothetical protein	CDS	619	819	201	66	reverse
2	hypothetical protein	CDS	803	1153	351	116	reverse
3	hypothetical protein	CDS	1153	1353	201	66	reverse
4	hypothetical protein	CDS	1355	1552	198	65	reverse
5	hypothetical protein	CDS	1565	1762	198	65	reverse
6	hypothetical protein	CDS	1818	2054	237	78	reverse
7	hypothetical protein	CDS	2075	2347	273	90	reverse
8	hypothetical protein	CDS	2410	3237	828	275	reverse
9	RecD-like DNA helicase	CDS	3367	5697	2331	776	reverse		recD_rel superfamily	cl36909	4.42514e-102
10	ParM family protein	CDS	5926	6756	831	276	forward		ParM_like	cd10227	1.99398e-23
11	hypothetical protein	CDS	6767	7051	285	94	forward
12	HNH endonuclease	CDS	7337	7876	540	179	reverse		NUMOD4	pfam07463	2.40578e-11
13	hypothetical protein	CDS	7982	8446	465	154	forward
14	M23 family metallopeptidase	CDS	8458	9183	726	241	forward		Peptidase_M23	pfam01551	1.60982e-21
15	hypothetical protein	CDS	9209	9361	153	50	forward
16	type IV secretory system conjugative DNA transfer family protein	CDS	9361	12156	2796	931	forward		P-loop_NTPase superfamily	cl38936	0.00275889
17	replication-relaxation family protein	CDS	12219	12971	753	250	forward		Replic_Relax superfamily	cl23910	6.37119e-09
18	site-specific tyrosine recombinase	CDS	13186	14202	1017	338	forward		DNA_BRE_C superfamily	cl00213	7.91574e-08
19	hypothetical protein	CDS	14274	14408	135	44	forward
20	hypothetical protein	CDS	14485	14715	231	76	forward
21	replication initiator	CDS	14941	15774	834	277	reverse
22	transcriptional regulator	CDS	15971	16432	462	153	forward		Sigma70_r4 superfamily	cl22867	0.00292842
23	hypothetical protein	CDS	16459	16788	330	109	forward
24	hypothetical protein	CDS	16788	17084	297	98	forward
25	DNA-binding protein HU	CDS	17099	17395	297	98	forward		HU_IHF superfamily	cl00257	6.00419e-06
26	ribonuclease	CDS	17413	18645	1233	410	forward		YlaK superfamily	cl34370	3.06934e-32
	tRNA-Asn	tRNA	18892	18966	75		forward
	tRNA-Gln	tRNA	18968	19044	77		forward
	tRNA-Phe	tRNA	19048	19120	73		forward
	tRNA-Trp	tRNA	19131	19204	74		forward
	tRNA-Pro	tRNA	19221	19291	71		forward
	tRNA-Gly	tRNA	19297	19370	74		forward
27	hypothetical protein	CDS	19407	19991	585	194	forward
28	hypothetical protein	CDS	20380	20607	228	75	forward
29	YonK family protein	CDS	20714	20929	216	71	forward		YonK superfamily	cl09858	1.10074e-05
30	metallophosphatase	CDS	20949	22190	1242	413	forward		MPP_superfamily superfamily	cl13995	9.4449e-05
31	hypothetical protein	CDS	22217	22771	555	184	forward
32	terminase small subunit	CDS	22927	23829	903	300	forward									3GOX_B	Restriction endonuclease Hpy99I; ENDONUCLEASE-DNA COMPLEX, RESTRICTION ENZYME, HPY99I, PSEUDOPALINDROME, HYDROLASE-DNA C	82.83	2	38.23
33	terminase large subunit	CDS	23804	25501	1698	565	forward		TopG2 superfamily	cl34112	0.00329924		terminase large subunit	Blast (e-value=5e-43)		3CPE_A	DNA packaging protein Gp17; large terminase, Alternative initiation, ATP-binding, DNA-binding, Hydrolase, Nuclease, Nucl	100	3e-35	304.57
34	portal protein	CDS	25514	27007	1494	497	forward						portal protein	HHsearch (proba=100.00%)		6TE9_A	Phage portal protein, HK97 family; "neck", "portal", "capsid", "tail tube", VIRUS; 3.58A {Rhodobacter capsulatus}	99.8	3.7e-17	166.52
35	prohead protease	CDS	27031	28446	1416	471	forward									5JBL_C	Prohead core protein protease; protease pentamer, phage T4, prohead, HYDROLASE; 1.943A {Enterobacteria phage T4}	94.5	1.1	44.3
36	capsid stabilizing protein	CDS	28478	29041	564	187	forward									5WK1_M	Capsid Stabilizing Protein; Major Capsid Protein, Capsid Stabilizing Protein, HK 97 fold, Decoration Protein, VIRUS; 3.6	94.42	2.5	33.76
37	major capsid protein	CDS	29073	30068	996	331	forward						major capsid protein	HHsearch (proba=97.96%)		6WKK_C	Gp27 major capsid protein; phage G, major capsid protein, decoration protein, capsid, icosahedral, gp26, gp27, VIRUS; 6.	99.35	2.5e-10	102.94
38	hypothetical protein	CDS	30153	30857	705	234	forward
39	hypothetical protein	CDS	30881	31336	456	151	forward
40	hypothetical protein	CDS	31333	31656	324	107	forward
41	head closure protein	CDS	31659	32417	759	252	forward						head closure protein	HHsearch (proba=84.73%)		6TE9_E	Stopper protein Rcc01689; "neck", "portal", "capsid", "tail tube", VIRUS; 3.58A {Rhodobacter capsulatus}	94.43	0.7	34.33
42	tail completion protein	CDS	32417	32911	495	164	forward									6TE9_F	Tail terminator protein Rcc01690; "neck", "portal", "capsid", "tail tube", VIRUS; 3.58A {Rhodobacter capsulatus}	91.22	4.2	27.87
43	hypothetical protein	CDS	32911	33762	852	283	forward
44	major tail protein	CDS	33811	34560	750	249	forward						major tail protein	Blast (e-value=4e-22)		6XGR_N	YSD1_22 major tail protein; Bacteriophage tail, helical assembly, VIRAL PROTEIN; 3.5A {Bacteriophage sp.}	99.92	4e-23	181.65
45	hypothetical protein	CDS	34735	35259	525	174	forward
46	neck protein	CDS	35228	35740	513	170	forward						neck protein	HHsearch (proba=91.10%)						21.24
47	site-specific tyrosine recombinase	CDS	35750	36733	984	327	forward		DNA_BRE_C	cd00397	2.0777e-23					2K6L_B	Putative uncharacterized protein; Xanthonomas axonopodis, RHH, structural proteomics, Plasmid, Hypothetical DNA binding	46.83	34
48	tape measure protein	CDS	36816	46265	9450	3149	forward		PhageMin_Tail superfamily	cl29167	7.02793e-36					6SO3_A	Myosin 2 heavy chain striated muscle; myosin, thick filament, insect flight muscle, MOTOR PROTEIN; 6.2A {Lethocerus indi	99.16	4.1e-05	107.4
49	distal tail protein	CDS	46306	47076	771	256	forward		Sipho_tail superfamily	cl17486	1.21578e-19					2X8K_A	HYPOTHETICAL PROTEIN 19.1; VIRAL PROTEIN, DISTAL TAIL PROTEIN; 2.95A {BACILLUS PHAGE SPP1}	100	1.8e-31	208.5
50	permuted papain-like amidase	CDS	47156	47641	486	161	forward		NLPC_P60 superfamily	cl21534	4.48584e-10					6V8I_BE	Tail-Associated Lysin, gp59; phage tail, tail tip, tape measure protein, VIRAL PROTEIN; 3.7A {Staphylococcus virus 80alp	99.9	5.9e-21	149.95
51	tail endopeptidase	CDS	47658	50324	2667	888	forward		Prophage_tail superfamily	cl23994	1.92092e-06					6V8I_BE	Tail-Associated Lysin, gp59; phage tail, tail tip, tape measure protein, VIRAL PROTEIN; 3.7A {Staphylococcus virus 80alp	99.9	3.8e-21	229.49
52	hypothetical protein	CDS	50343	52448	2106	701	forward
53	tail fiber	CDS	52570	56460	3891	1296	forward		CBM_4_9 superfamily	cl19911	0.00598193					4XUP_D	Endo-1,4-beta-xylanase C; Binding Site, Carbohydrates, Enzyme Stability, Substrate Specificity, Endo-1, 4-beta-xylanase,	98.05	0.0037	72.34
54	pyocin family protein	CDS	56483	59233	2751	916	forward		pyocin_knob superfamily	cl05457	3.47195e-25					6F45_A	Long tail fiber distal subunit; Bacteriophage, Helical sandwich, Tail fiber, polyglycine, VIRAL PROTEIN; HET: MPD, MRD,	98.54	2.8e-07	93.84
55	hypothetical protein	CDS	59236	59730	495	164	forward
56	hypothetical protein	CDS	59765	59938	174	57	forward
57	N-acetylmuramoyl-L-alanine amidase	CDS	60006	60956	951	316	forward		CwlA	COG5632	9.00457e-62
58	hypothetical protein	CDS	61025	61345	321	106	forward
59	holin	CDS	61416	61754	339	112	forward		Phage_holin_6_1 superfamily	cl09890	6.19002e-11
60	hypothetical protein	CDS	61772	61945	174	57	forward
61	hypothetical protein	CDS	61959	62633	675	224	forward
62	hypothetical protein	CDS	62689	63153	465	154	forward
63	hypothetical protein	CDS	63159	63443	285	94	forward
64	LamG domain-containing protein	CDS	63458	64420	963	320	forward		LamG superfamily	cl22861	3.18173e-07
65	hypothetical protein	CDS	64542	65051	510	169	forward
66	hypothetical protein	CDS	65123	65596	474	157	reverse
67	holliday junction resolvase	CDS	65600	66151	552	183	reverse		RuvC_like superfamily	cl21482	1.54523e-19
68	hypothetical protein	CDS	66222	66428	207	68	reverse
69	DNA polymerase III alpha subunit	CDS	66535	69633	3099	1032	reverse		DnaE superfamily	cl33964	3.91004e-99
70	hypothetical protein	CDS	69647	70261	615	204	reverse
71	thymidine kinase	CDS	70354	71130	777	258	reverse		TK superfamily	cl23762	1.85349e-33
72	5'-nucleotidase	CDS	71132	71707	576	191	reverse		HDc superfamily	cl21469	8.59041e-06
73	ATP-dependent ClpP protease	CDS	71784	72428	645	214	reverse		crotonase-like superfamily	cl23717	5.30838e-29
74	dihydrofolate reductase	CDS	72454	72957	504	167	reverse		DHFR_1	pfam00186	1.97869e-65
75	hypothetical protein	CDS	72957	73199	243	80	reverse
76	thymidylate synthase	CDS	73212	74048	837	278	reverse		TS_Pyrimidine_HMase superfamily	cl19097	4.91152e-77
77	hypothetical protein	CDS	74065	74313	249	82	reverse
78	hypothetical protein	CDS	74362	74736	375	124	reverse
79	DNA-binding protein CDS	CDS	74747	75292	546	181	reverse
80	hypothetical protein	CDS	75349	75714	366	121	reverse
81	hypothetical protein	CDS	75728	76120	393	130	reverse
82	hypothetical protein	CDS	76134	76349	216	71	reverse
83	hypothetical protein	CDS	76346	76564	219	72	reverse
84	hypothetical protein	CDS	76576	76815	240	79	reverse
85	hypothetical protein	CDS	76871	77068	198	65	reverse
86	DUF1273 domain family protein	CDS	77104	77658	555	184	reverse		DNA_processg_A superfamily	cl22881	1.64176e-23
87	hypothetical protein	CDS	77655	78419	765	254	reverse		HTH superfamily	cl21459	0.000275682
88	small acid-soluble spore protein	CDS	78661	78900	240	79	forward		SASP	pfam00269	1.1694e-18
89	RNA ligase	CDS	78954	79856	903	300	reverse		RNA_ligase	pfam09414	2.57352e-15
90	hypothetical protein	CDS	79861	80280	420	139	reverse
91	hypothetical protein	CDS	80280	80588	309	102	reverse
92	hypothetical protein	CDS	80588	80860	273	90	reverse
93	DNA ligase	CDS	80872	82179	1308	435	reverse		30 superfamily	cl33690	1.69305e-43
94	ATP-dependent ClpP protease	CDS	82193	82795	603	200	reverse		crotonase-like superfamily	cl23717	2.08236e-21
95	polynucleotide kinase	CDS	82832	83821	990	329	reverse		AAA_33	pfam13671	4.79149e-21
96	RNA ligase	CDS	83818	84990	1173	390	reverse		RNA_lig_T4_1 superfamily	cl09743	1.09119e-15
97	hypothetical protein	CDS	85003	85494	492	163	reverse
98	hypothetical protein	CDS	85507	85647	141	46	reverse
99	hypothetical protein	CDS	85737	85862	126	41	reverse
100	peptidase S8 family protein	CDS	85921	86718	798	265	reverse		Peptidases_S8_Subtilisin_subset	cd07477	1.47478e-77
101	hypothetical protein	CDS	86741	86974	234	77	reverse
102	hypothetical protein	CDS	86987	87436	450	149	reverse
103	nucleotidyltransferase	CDS	87441	88040	600	199	reverse
104	hypothetical protein	CDS	88093	88476	384	127	reverse
105	hypothetical protein	CDS	88478	88909	432	143	reverse
106	hypothetical protein	CDS	89002	89274	273	90	reverse
107	ribonuclease Z	CDS	89276	90001	726	241	reverse		metallo-hydrolase-like_MBL-fold superfamily	cl23716	2.20947e-18
108	hypothetical protein	CDS	90002	90223	222	73	reverse
109	hypothetical protein	CDS	90228	90455	228	75	reverse
110	hypothetical protein	CDS	90545	90970	426	141	reverse		MreC superfamily	cl19252	0.00114128
111	guanylate kinase	CDS	90983	91534	552	183	reverse		Gmk superfamily	cl30082	1.9725e-42
112	hypothetical protein	CDS	91547	91705	159	52	reverse
113	hypothetical protein	CDS	91710	91967	258	85	reverse
114	hypothetical protein	CDS	91979	92266	288	95	reverse
115	hypothetical protein	CDS	92311	92853	543	180	reverse
116	dUTP diphosphatase	CDS	92954	93892	939	312	reverse		trimeric_dUTPase superfamily	cl00493	1.50321e-15
117	ribonucleoside-diphosphate reductase beta subunit	CDS	93995	94963	969	322	reverse		RNR_1b_NrdF	TIGR04171	0
118	ribonucleoside-diphosphate reductase alpha subunit	CDS	94963	97149	2187	728	reverse		PRK07306 superfamily	cl32208	0
119	ribonucleotide reductase assembly flavoprotein	CDS	97124	97507	384	127	reverse		FMN_red superfamily	cl00438	3.09055e-36
120	glutaredoxin	CDS	97507	97740	234	77	reverse		Thioredoxin_like superfamily	cl00388	1.30714e-23
121	hypothetical protein	CDS	97764	97985	222	73	reverse
122	DUF1653 family protein	CDS	98154	98555	402	133	reverse		DUF1653 superfamily	cl01949	5.2912e-10
123	PcfJ domain family protein	CDS	98626	100098	1473	490	reverse		PcfJ superfamily	cl20512	1.35274e-26
124	DNA gyrase subunit A	CDS	100155	102308	2154	717	reverse		GyrA	COG0188	1.77006e-172
125	DNA gyrase subunit B	CDS	102358	104337	1980	659	reverse		TOP2c superfamily	cl40739	1.47511e-142
126	hypothetical protein	CDS	104416	104733	318	105	reverse
127	hypothetical protein	CDS	104816	105082	267	88	reverse
128	hypothetical protein	CDS	105095	105367	273	90	reverse
129	hypothetical protein	CDS	105364	105678	315	104	reverse
130	hypothetical protein	CDS	105726	106265	540	179	reverse
131	NADAR family protein	CDS	106262	107002	741	246	reverse		NADAR	cd15457	5.17934e-52
132	hypothetical protein	CDS	107007	107249	243	80	reverse
133	hypothetical protein	CDS	107254	107433	180	59	reverse
134	hypothetical protein	CDS	107438	107632	195	64	reverse
135	hypothetical protein	CDS	107668	107919	252	83	reverse
136	hypothetical protein	CDS	107919	108140	222	73	reverse
137	hypothetical protein	CDS	108173	108340	168	55	reverse
138	chaperone protein	CDS	108357	108494	138	45	reverse		PRK14280 superfamily	cl36354	1.38184e-06
139	hypothetical protein	CDS	108504	108713	210	69	reverse		Glu_cyclase_2 superfamily	cl27076	0.00136769
140	hypothetical protein	CDS	108715	108942	228	75	reverse
141	hypothetical protein	CDS	108965	109162	198	65	reverse
142	hypothetical protein	CDS	109174	109338	165	54	reverse
143	hypothetical protein	CDS	109447	109614	168	55	reverse
144	hypothetical protein	CDS	109632	109850	219	72	reverse
145	hypothetical protein	CDS	109916	110821	906	301	reverse
146	DUF4326 family protein	CDS	110824	111120	297	98	reverse		DUF4326	pfam14216	3.94855e-31
147	nucleotide excision repair endonuclease	CDS	111113	111670	558	185	reverse		GIY-YIG_SF superfamily	cl15257	7.09083e-13
148	hypothetical protein	CDS	111660	111824	165	54	reverse
149	hypothetical protein	CDS	111832	112182	351	116	reverse
150	macro domain-containing protein	CDS	112187	112654	468	155	reverse		Macro_SF superfamily	cl00019	7.20702e-27
151	hypothetical protein	CDS	112659	112871	213	70	reverse
152	hypothetical protein	CDS	112872	113075	204	67	reverse
153	hypothetical protein	CDS	113089	113265	177	58	reverse
154	hypothetical protein	CDS	113327	113491	165	54	reverse
155	hypothetical protein	CDS	113572	113778	207	68	reverse
156	single-stranded-DNA-specific exonuclease	CDS	113789	115522	1734	577	reverse		RecJ	COG0608	8.92437e-71
157	antitoxin	CDS	115473	115868	396	131	reverse
158	hypothetical protein	CDS	115941	116183	243	80	reverse
159	hypothetical protein	CDS	116298	116855	558	185	reverse
160	DNA primase	CDS	116970	118040	1071	356	reverse		PRK08624 superfamily	cl35725	2.83498e-34
161	replicative DNA helicase	CDS	118116	119642	1527	508	reverse		P-loop_NTPase superfamily	cl38936	4.18831e-05
162	hypothetical protein	CDS	119661	120251	591	196	reverse
163	thymidylate kinase	CDS	120331	120921	591	196	reverse		NK superfamily	cl17190	4.85026e-06
164	3D domain family protein	CDS	120933	121661	729	242	reverse		3D_containing_proteins	cd14667	1.2252e-33
165	p-loop-containing nucleoside triphosphate hydrolase	CDS	121741	122970	1230	409	reverse		YlqF_related_GTPase superfamily	cl40481	6.58836e-23
166	single-stranded DNA binding protein	CDS	123103	124272	1170	389	reverse
167	hypothetical protein	CDS	124388	124765	378	125	reverse
168	transcriptional regulator	CDS	124878	125198	321	106	reverse
169	site-specific tyrosine recombinase	CDS	125217	126224	1008	335	reverse		DNA_BRE_C superfamily	cl00213	5.51246e-05
170	hypothetical protein	CDS	126526	127029	504	167	reverse
171	hypothetical protein	CDS	127110	127547	438	145	reverse		PHA02264 superfamily	cl10410	0.000287995
172	hypothetical protein	CDS	127626	127955	330	109	reverse
173	SprT family protein	CDS	127952	128440	489	162	reverse		DUF45 superfamily	cl19237	1.44189e-12
174	hypothetical protein	CDS	128453	128872	420	139	reverse
175	hypothetical protein	CDS	128926	129063	138	45	reverse
176	hypothetical protein	CDS	129060	129449	390	129	reverse
177	hypothetical protein	CDS	129454	129678	225	74	reverse
178	hypothetical protein	CDS	129683	130030	348	115	reverse
179	hypothetical protein	CDS	130030	130302	273	90	reverse
180	hypothetical protein	CDS	130302	130487	186	61	reverse
181	hypothetical protein	CDS	130653	130895	243	80	reverse
182	hypothetical protein	CDS	130924	131118	195	64	reverse
183	hypothetical protein	CDS	131130	131540	411	136	reverse
184	hypothetical protein	CDS	131559	131822	264	87	reverse
185	hypothetical protein	CDS	131824	132021	198	65	reverse
186	hypothetical protein	CDS	132054	132293	240	79	reverse
187	hypothetical protein	CDS	132333	132560	228	75	reverse
188	hypothetical protein	CDS	132566	132898	333	110	reverse
189	hypothetical protein	CDS	132898	133218	321	106	reverse
190	nicotinamide-nucleotide adenylyltransferase	CDS	133373	134410	1038	345	reverse		PRK08099 superfamily	cl35641	1.25146e-74
191	hypothetical protein	CDS	134419	134532	114	37	reverse
192	nicotinamide mononucleotide transporter	CDS	134532	135209	678	225	reverse		NMN_transporter	pfam04973	1.66164e-40
193	hypothetical protein	CDS	135235	135375	141	46	reverse
194	hypothetical protein	CDS	135368	135484	117	38	reverse
195	hypothetical protein	CDS	135507	135698	192	63	reverse
196	hypothetical protein	CDS	135869	136171	303	100	reverse
197	hypothetical protein	CDS	136234	136602	369	122	reverse
198	hypothetical protein	CDS	136630	137022	393	130	reverse
199	hypothetical protein	CDS	137027	137254	228	75	reverse
200	hypothetical protein	CDS	137466	137765	300	99	reverse
201	hypothetical protein	CDS	137834	138004	171	56	reverse
202	hypothetical protein	CDS	138004	138165	162	53	reverse
203	hypothetical protein	CDS	138207	138386	180	59	reverse
204	hypothetical protein	CDS	138567	139037	471	156	reverse
205	hypothetical protein	CDS	139108	139395	288	95	reverse
206	aminopeptidase	CDS	139414	140454	1041	346	reverse		Zinc_peptidase_like superfamily	cl14876	1.09844e-15
207	hypothetical protein	CDS	140540	140890	351	116	reverse
208	hypothetical protein	CDS	140955	141401	447	148	reverse
209	hypothetical protein	CDS	141518	142018	501	166	reverse		POLBc superfamily	cl10023	0.00903009
210	hypothetical protein	CDS	142103	142219	117	38	reverse
211	TM2 domain-containing protein	CDS	142513	142758	246	81	reverse		TM2	pfam05154	5.7235e-11
212	hypothetical protein	CDS	142818	143012	195	64	reverse
213	hypothetical protein	CDS	143009	143371	363	120	reverse
214	hypothetical protein	CDS	143451	144233	783	260	reverse
215	hypothetical protein	CDS	144302	144976	675	224	reverse
216	serine/threonine protein kinase	CDS	145101	145874	774	257	reverse
217	hypothetical protein	CDS	145932	146165	234	77	reverse
218	(p)ppGpp synthase/hydrolase	CDS	146220	146990	771	256	reverse		SpoT superfamily	cl33835	4.47224e-18
219	hypothetical protein	CDS	147312	148055	744	247	reverse
220	hypothetical protein	CDS	149745	149987	243	80	forward
221	hypothetical protein	CDS	150060	150611	552	183	forward
222	hypothetical protein	CDS	150611	150727	117	38	forward
223	hypothetical protein	CDS	150821	151069	249	82	forward
224	hypothetical protein	CDS	151161	151412	252	83	forward
225	hypothetical protein	CDS	151442	151561	120	39	forward
226	hypothetical protein	CDS	151593	151841	249	82	forward
227	hypothetical protein	CDS	151865	152020	156	51	forward
228	hypothetical protein	CDS	152048	152224	177	58	forward
229	hypothetical protein	CDS	152279	152407	129	42	forward
230	hypothetical protein	CDS	152400	152768	369	122	forward
231	hypothetical protein	CDS	152881	153792	912	303	forward		PTZ00121 superfamily	cl31754	0.000125533
232	hypothetical protein	CDS	153879	155168	1290	429	forward
233	hypothetical protein	CDS	156110	156526	417	138	reverse

## Sheet: Supplementary Table 10
Supplementary Table 10: attP site sequence conservation across Tyroviruses.
Phage	attP sequence
Thrax1	GAAGATTAAGAGTAACATCTTAATCTTC	Canonical attP
Thrax3	GAAGATTAAGAGTAACATCTTAATCTTC
Kirov	GAAGATTAAGAGTAACATCTTAATCTTC
PBC2	GAAGATTAAGAGTAACATCTTAATCTTC
Tyro2	GAAGATTAAGAGTAACATCTTAATCTTC
Tyro3	GAAGATTAAGAGTAACATCTTAATCTTC
Thrax4	GAAGTTTAAGAGTAACATCTTAATCTTC	attP II
Tsamsa	GAAGTTTAAGAGTAACATCTTAATCTTC
Diildio	GAAGTTTAAGAGTAACATCTTAATCTTC
Thrax2	GAAGATTGAG-GTAACATCTTAATCTTC	attP III
Tyro1	GAAGATTGAG-GTAACATCTTAATCTTC
Nate	GAAGATTGAG-GTAACATCTTAATCTTC
Skywalker	TAAGGTTAAAGAGTAACATCTTAATCTTC	attP IV
Chewbecca	TAAGGTTAAAGAGTAACATCTTAATCTTC
Izhevsk	TAAGGTTAAAGAGTAACATCTTAATCTTC
MrDarsey	TAAGGTTAAAGAGTAACATCTTAATCTTC
Sophrita	GAAGAATTAAGCGTAACACCTTAATCTTC	attP V
pW2	GAAGAATTAAGCGTAACACCTTAATCTTC
Thrax5	GAAGAATTAAGCGTAACACCTTAATCTTC
136	AAAGATTAAGGCAATGCCTTAATCTTT
FADO	GAAGATTAGGGAAATACACCCTAGTCTTC
PJN02	GAAGATTAGGGAAATACACCCTAGTCTTC
Tyro4	AAGGCT-AAGGATATTTCCTTAGTCTTT
Tyro6	AAAGGTTAGGGCAACACCCTAGTCTTT
Tyro7	AAAGGTTAGGGCAACACCCTAGTCTTT
Tyro5	GGGGTTAAAGGCAATACACTTTAATCCTT
Blue, canonical inverted repeat sequence; Bold, core sequence; Red, mismatch to canonical IR; Other colours, alternate core sequence

[truncated: 2 more sheets: Supplementary Table 11, Supplementary Table 12]
